# Supplementary material for: Microarray analysis of Shigella flexneri-infected epithelial cells identifies host factors important for apoptosis inhibition
Source: BMC Genomics. 2010 Apr 29;11:272. doi: 10.1186/1471-2164-11-272 (PMC2996966; doi:10.1186/1471-2164-11-272)
Supplement: Additional file 1 — Table S1: Data for spots that show statistically significant differences in the indicated pairwise analyses. The log2 red to green ratio for all spots that showed statistically significant differences in expression in the four pairwise analyses are provided. [file 1471-2164-11-272-S1.XLS]

## Sheet: Sheet1
Table S1: Data for spots that show statistically significant differences in the indicated pairwise analyses.
		Data are presented as the log2 Red to Green ratio.
Uninfected vs Uninfected + STS: 187 Spots showing stastically significant differences (SAM FDR of 3.02) between the two indicated groups.
BIOSEQUENCE_ID	NAME	Uninfected 1 hr	Uninfected 2 hr	Uninfected 2.75 hr	Uninfected 05 hr STS	Uninfected 1 hr STS	Uninfected 2 hr STS	Uninfected 2.75 hr STS
6321434	|| || || || || HS1000000260189 || || 38599::CG4618 || HS1000000260189 || || 6321434	0.59	0.25	0.37	-0.48	-0.96	-1.95	-0.98
6301683	|| || || || || HS1000000005159 || || ADORA1 || HS1000000005159 || || 6301683	0.56	0.29	0.02	-0.72	-0.94	-1.18	-0.44
6309726	|| || || || || HS1000000005404 || || ADORA2A || HS1000000005404 || || 6309726	1.12	1.13	1.15	0.22	0.23	-0.41	-0.31
6319060	|| || || || || HS1000000005895 || || ADRA1A || HS1000000005895 || || 6319060	0.48	0.43	0.74	-0.65	-1.08	-1.01	-0.56
6322832	|| || || || || HS1000000005954 || || ADRA1A || HS1000000005954 || || 6322832	0.61	0.59	0.79	-0.37	-0.67	-0.86	-0.5
6314968	|| || || || || HS1000000005924 || || ADRA1A || HS1000000005924 || || 6314968	0.59	0.21	0.63	-0.84	-1.12	-1.6	-0.69
6312213	|| || || || || HS1000000006074 || || ADRA1A || HS1000000006074 || || 6312213	0.43	0.52	0.24	-0.86	-1.16	-1.33	-0.58
6306227	|| || || || || HS1000000006094 || || ADRA1A || HS1000000006094 || || 6306227	0.51	0.57	0.69	-0.73	-0.85	-0.93	-0.23
6309866	|| || || || || HS1000000006049 || || ADRA1A || HS1000000006049 || || 6309866	0.66	0.34	0.72	-0.65	-0.82	-1.09	-0.3
6316267	|| || || || || HS1000000006134 || || ADRA1A || HS1000000006134 || || 6316267	0.54	0.54	0.44	-0.6	-1.21	-1.29	-0.38
6301534	|| || || || || HS1000000006024 || || ADRA1A || HS1000000006024 || || 6301534	0.42	0.32	0.31	-0.7	-1.44	-1.91	-0.67
6314698	|| || || || || HS1000000006004 || || ADRA1A || HS1000000006004 || || 6314698	0.39	0.23	0.47	-0.6	-1.36	-1.16	-0.45
6322803	|| || || || || HS1000000489353 || || AFG3L2 || HS1000000489353 || || 6322803	0.37	0.37	0.44	-0.27	-0.73	-0.62	-0.66
6301917	|| || || || || HS1000000644553 || || AMID || HS1000000644553 || || 6301917	0.28	0.27	0.28	-0.7	-0.75	-1.18	-1.18
6321354	|| || || || || HS1000000012552 || || ANK1 || HS1000000012552 || || 6321354	1.36	0.76	0.48	-0.52	-0.94	-0.01	-0.3
6324631	|| || || || || HS1000000013478 || || ANK3 || HS1000000013478 || || 6324631	0.54	0.08	0.21	-0.96	-1.4	-1.78	-0.79
6318896	|| || || || || HS1000000013285 || || ANK3 || HS1000000013285 || || 6318896	1.01	0.14	0.84	-0.42	-0.53	-0.77	-0.96
6311639	|| || || || || HS1000000013451 || || ANK3 || HS1000000013451 || || 6311639	0.9	0.9	1.46	-0.99	-1.67	0.26	-0.39
6322219	|| || || || || HS1000000017620 || || APAF1 || HS1000000017620 || || 6322219	-0.67	-0.37	-0.32	-1.22	-1.98	-2.22	-1.86
6316517	|| || || || || HS1000000019943 || || APOE || HS1000000019943 || || 6316517	0.3	0.17	0.46	-0.81	-1.34	-0.94	-0.86
6323891	|| || || || || HS1000000020397 || || APP || HS1000000020397 || || 6323891	-0.17	-0.25	0.01	-0.82	-0.97	-1.22	-1.16
6305898	|| || || || || HS1000000413553 || || APPBP1 || HS1000000413553 || || 6305898	0.2	0.21	0.44	-0.77	-1.08	-1.14	-1.1
6301763	|| || || || || HS1000000413615 || || APPBP1 || HS1000000413615 || || 6301763	0.66	0.58	1	-0.63	-0.8	-0.92	-0.35
6306179	|| || || || || HS1000000577126 || || APTX || HS1000000577126 || || 6306179	-0.78	-0.45	-0.1	-1.22	-2.25	-1.64	-2.05
6320469	|| || || || || HS1000000428200 || || ARHGEF6 || HS1000000428200 || || 6320469	0.31	0.09	0.31	-0.61	-0.64	-1.14	-0.72
6303104	|| || || || || HS1000000449036 || || BCL2L11 || HS1000000449036 || || 6303104	-0.78	-0.84	-0.05	-1.45	-1.98	-1.77	-2.01
6308559	|| || || || || HS1000000532324 || || BCL2L13 || HS1000000532324 || || 6308559	0.39	0.76	0.25	-0.22	-1.02	-1.77	-1.09
6311548	|| || || || || HS1000000532119 || || BCL2L13 || HS1000000532119 || || 6311548	0.3	-0.13	0.31	-0.63	-0.75	-1.05	-1.13
6311159	|| || || || || HS1000000403011 || || BECN1 || HS1000000403011 || || 6311159	0.07	0.2	0.15	-0.77	-1.59	-1.36	-0.99
6311058	|| || || || || HS1000000403040 || || BECN1 || HS1000000403040 || || 6311058	0.37	1.09	1.13	-0.12	-0.36	-0.37	-0.29
6324093	|| || || || || HS1000000029731 || || BID || HS1000000029731 || || 6324093	0.72	0.52	0.08	-1.09	-0.9	-1.14	-1.89
6300941	|| || || || || HS1000000029760 || || BID || HS1000000029760 || || 6300941	0.09	-0.01	0.03	-0.66	-0.98	-1.16	-0.85
6322446	|| || || || || HS1000000029613 || || BID || HS1000000029613 || || 6322446	0.2	0.34	0.31	-0.6	-0.39	-0.8	-0.73
6316912	|| || || || || HS1000000029721 || || BID || HS1000000029721 || || 6316912	-0.03	0.29	0.09	-0.75	-1.24	-1.07	-0.63
6310983	|| || || || || HS1000000222616 || || BIRC1 || HS1000000222616 || || 6310983	0.01	-0.07	0.2	-0.71	-0.89	-0.94	-0.92
6302269	|| || || || || HS1000000222532 || || BIRC1 || HS1000000222532 || || 6302269	-0.18	-0.27	-0.21	-0.93	-1.16	-1.52	-1.33
6321002	|| || || || || HS1000000646739 || || BMF || HS1000000646739 || || 6321002	0.49	0.28	0.35	-0.43	-1.22	-1.33	-1.07
6309867	|| || || || || HS1000000646757 || || BMF || HS1000000646757 || || 6309867	0.39	0.5	0.4	-0.33	-0.75	-1.03	-0.39
6312926	|| || || || || HS1000000424606 || || BZRAP1 || HS1000000424606 || || 6312926	-0.24	0.52	0.86	-0.69	-1.6	-2.31	-1.17
6315668	|| || || || || HS1000000424637 || || BZRAP1 || HS1000000424637 || || 6315668	-0.54	0.75	-0.54	-1.46	-1.59	-1.74	-1.41
6308034	|| || || || || HS1000000035280 || || C6 || HS1000000035280 || || 6308034	1.68	0.39	0.3	-0.85	-0.31	-1.44	-0.76
6318221	|| || || || || HS1000000035600 || || C8B || HS1000000035600 || || 6318221	0.72	0.15	-0.05	-0.75	-0.99	-1.48	-0.72
6319686	|| || || || || HS1000000035618 || || C8G || HS1000000035618 || || 6319686	0.27	0.1	0.33	-0.96	-0.96	-0.38	-0.95
6304975	|| || || || || HS1000000035650 || || C8G || HS1000000035650 || || 6304975	0.76	0.32	0.55	-0.3	-0.28	-0.37	-0.42
6320994	|| || || || || SA_23_P119835 || || CARD12 || SA_23_P119835 || || 6320994	0.52	0.63	0.82	-0.57	-0.24	-1.38	-1.15
6311640	|| || || || || HS1000000042638 || || CASP3 || HS1000000042638 || || 6311640	0.56	0.25	0.46	-0.6	-0.65	-1.04	-1.22
6320978	|| || || || || HS1000000042663 || || CASP3 || HS1000000042663 || || 6320978	0.34	0.19	0.06	-0.72	-0.84	-0.99	-1.14
6303139	|| || || || || HS1000000043853 || || CASP9 || HS1000000043853 || || 6303139	0.54	0.97	0.37	-0.79	-1.69	-1.89	-0.6
6318590	|| || || || || HS1000000050985 || || CD38 || HS1000000050985 || || 6318590	0.67	0.46	0.88	-0.83	-1.45	-0.8	-1.38
6300607	|| || || || || HS1000000050898 || || CD38 || HS1000000050898 || || 6300607	-0.17	0.29	0.18	-1.21	-1.82	-2.6	-2.3
6301742	|| || || || || HS1000000058594 || || CDC42 || HS1000000058594 || || 6301742	0.51	0.66	1.21	-0.89	-0.2	-1.28	-0.92
6321269	|| || || || || HS1000000650197 || || CIAS1 || HS1000000650197 || || 6321269	0.44	0.46	0.76	-0.45	-1.03	-0.85	-0.84
6303046	|| || || || || HS1000000211362 || || CIITA || HS1000000211362 || || 6303046	-0.43	0.57	0.16	-1.61	-1.34	-2.55	-1.87
6306628	|| || || || || HS1000000598129 || || CTNNBL1 || HS1000000598129 || || 6306628	0.27	0.13	0.11	-0.5	-0.73	-0.84	-0.8
6305399	|| || || || || HS1000000391342 || || CUL1 || HS1000000391342 || || 6305399	0.19	0.76	0.81	-0.61	-0.86	-0.66	-0.55
6321367	|| || || || || HS1000000088577 || || DAP || HS1000000088577 || || 6321367	0.26	0.1	0.19	-0.83	-1.23	-3.36	-1.93
6305631	|| || || || || HS1000000089173 || || DBC1 || HS1000000089173 || || 6305631	-0.32	-0.05	-0.45	-1.46	-1.95	-1.41	-1.86
6302523	|| || || || || HS1000000089528 || || DCC || HS1000000089528 || || 6302523	-0.12	0.44	-0.63	-1.1	-1.58	-1.96	-1.39
6310106	|| || || || || HS1000000563697 || || DDX41 || HS1000000563697 || || 6310106	0.77	0.07	0.83	-0.35	-1.29	-0.86	-0.82
6316916	|| || || || || HS1000000421358 || || DEDD || HS1000000421358 || || 6316916	0.66	0.32	1.08	-0.68	-0.51	-1.33	-0.35
6324110	|| || || || || HS1000000661729 || || DEDD2 || HS1000000661729 || || 6324110	0.55	0.24	0.21	-0.79	-1.1	-0.9	-0.32
6315127	|| || || || || HS1000000091836 || || DFFB || HS1000000091836 || || 6315127	0.34	0.63	0.34	-0.52	-0.88	-1.75	-1.33
6313222	|| || || || || HS1000000599453 || || DIABLO || HS1000000599453 || || 6313222	-0.22	-0.28	-0.13	-0.93	-1.07	-1.29	-1.06
6316843	|| || || || || HS1000000599315 || || DIABLO || HS1000000599315 || || 6316843	-0.43	0.34	-0.29	-0.91	-1.55	-1.36	-1.47
6322342	|| || || || || HS1000000868202 || || DLL4 || HS1000000868202 || || 6322342	1.35	0.73	0.69	-0.57	-0.34	-0.26	-0.8
6304312	|| || || || || HS1000000417520 || || DNAJA3 || HS1000000417520 || || 6304312	-0.64	-0.88	-0.98	-1.82	-2.25	-2.44	-2.33
6305301	|| || || || || HS1000000417484 || || DNAJA3 || HS1000000417484 || || 6305301	-0.78	-0.71	-0.86	-1.84	-3.12	-3.99	-2.52
6308363	|| || || || || HS1000000417572 || || DNAJA3 || HS1000000417572 || || 6308363	-0.32	-0.82	-1.08	-1.72	-3.12	-3.41	-2.04
6323620	|| || || || || HS1000000093934 || || DNASE1 || HS1000000093934 || || 6323620	0.75	0.42	0.16	-0.78	-0.28	-1.42	-1.25
6317140	|| || || || || HS1000000094133 || || DNASE2 || HS1000000094133 || || 6317140	0.64	0.53	0.91	-0.69	-0.35	-0.73	-0.03
6322028	|| || || || || HS1000000654279 || || EDARADD || HS1000000654279 || || 6322028	0.4	-0.03	0.69	-0.7	-0.91	-1.23	-0.57
6305955	|| || || || || HS1000000442750 || || ELMO1 || HS1000000442750 || || 6305955	0.36	0.6	0.11	-0.58	-0.68	-0.7	-1.37
6300435	|| || || || || HS1000000615289 || || ELMO2 || HS1000000615289 || || 6300435	0.39	0.35	0.43	-0.54	-0.61	-1.4	-0.92
6322430	|| || || || || HS1000000615733 || || ELMO2 || HS1000000615733 || || 6322430	0.02	-0.1	0.05	-0.78	-1	-1.41	-1.16
6301695	|| || || || || HS1000000615595 || || ELMO2 || HS1000000615595 || || 6301695	0.27	-0.13	0.19	-1.11	-0.78	-0.82	-1.46
6318923	|| || || || || HS1000000628904 || || ELMO3 || HS1000000628904 || || 6318923	0.65	0.1	0.6	-0.77	-1.64	-1.61	-0.64
6320588	|| || || || || HS1000000104903 || || EMP1 || HS1000000104903 || || 6320588	0.04	0.16	0.12	-1.79	-2.34	-1.91	-0.82
6305976	|| || || || || HS1000000105261 || || EMR1 || HS1000000105261 || || 6305976	0.07	0.29	0.43	-0.59	-0.99	-0.73	-0.8
6307414	|| || || || || HS1000000105345 || || EMR1 || HS1000000105345 || || 6307414	0.55	0.68	0.22	-1.02	-0.67	-1.01	-0.28
6314656	|| || || || || HS1000000554534 || || EMR2 || HS1000000554534 || || 6314656	0.28	0.31	0.26	-0.63	-0.88	-1.16	-1.16
6323641	|| || || || || HS1000000554564 || || EMR2 || HS1000000554564 || || 6323641	0.46	0.53	0.21	-0.37	-0.63	-0.58	-0.81
6309556	|| || || || || HS1000000554486 || || EMR2 || HS1000000554486 || || 6309556	0.86	-0.11	0.12	-2.03	-2.06	-1.64	-0.33
6309000	|| || || || || HS1000000394843 || || ENC1 || HS1000000394843 || || 6309000	0.59	0.58	0.36	-0.52	-1.18	-0.66	-0.51
6324721	|| || || || || HS1000000110150 || || ERCC2 || HS1000000110150 || || 6324721	0.06	0.19	0.15	-0.83	-1.21	-1.15	-0.91
6324956	|| || || || || HS1000000582721 || || FAIM || HS1000000582721 || || 6324956	0.1	-0.01	0	-0.91	-1.26	-1.55	-1.16
6304827	|| || || || || HS1000000582822 || || FAIM || HS1000000582822 || || 6304827	0	-0.1	-0.11	-0.87	-1.34	-1.69	-1.24
6318447	|| || || || || HS1000000582691 || || FAIM || HS1000000582691 || || 6318447	0.06	-0.1	0.12	-0.74	-0.95	-1.35	-1.13
6303332	|| || || || || HS1000000422274 || || FAIM3 || HS1000000422274 || || 6303332	-0.05	0.44	-0.07	-1.12	-1.32	-0.99	-0.96
6314507	|| || || || || HS1000000422288 || || FAIM3 || HS1000000422288 || || 6314507	0.46	0.78	0.84	-0.61	-0.23	-0.19	-0.15
6316480	|| || || || || HS1000000841470 || || FBLN5 || HS1000000841470 || || 6316480	0.95	-0.1	0.76	-0.75	-0.84	-1.06	-0.48
6300776	|| || || || || HS1000000487027 || || GADD45G || HS1000000487027 || || 6300776	0.86	0.91	0.64	0.17	-0.71	-0.34	-0.79
6323226	|| || || || || HS1000000557768 || || GLRX2 || HS1000000557768 || || 6323226	0.51	1.45	-0.16	-0.68	-1.22	-0.82	-0.94
6318669	|| || || || || HS1000000140936 || || GPX1 || HS1000000140936 || || 6318669	0.35	0.3	0.31	-0.92	-1.76	-1.87	-0.78
6322001	|| || || || || HS1000000141471 || || GRB2 || HS1000000141471 || || 6322001	-0.06	-0.22	-0.01	-0.79	-0.91	-1.2	-1.11
6314175	|| || || || || HS1000000145714 || || GSTT1 || HS1000000145714 || || 6314175	0.62	0.86	1.06	-0.33	-1	-1.28	-1.17
6313881	|| || || || || HS1000000565429 || || GULP1 || HS1000000565429 || || 6313881	1.47	1.29	0.84	0	-0.17	-0.08	0
6301887	|| || || || || HS1000000147062 || || GZMB || HS1000000147062 || || 6301887	0.24	0.28	0.18	-0.36	-1.42	-1.29	-0.85
6308972	|| || || || || HS1000000147098 || || GZMM || HS1000000147098 || || 6308972	0.21	0.07	0.07	-0.72	-1.77	-1.29	-1.54
6323660	|| || || || || HS1000000164309 || || HSPG2 || HS1000000164309 || || 6323660	0.99	0.73	0.57	-0.21	-0.17	-0.61	-0.81
6307113	|| || || || || HS1000000164247 || || HSPG2 || HS1000000164247 || || 6307113	0.52	0.82	0.63	-0.1	-1.33	-1.53	-0.62
6308098	|| || || || || HS1000000165370 || || IAPP || HS1000000165370 || || 6308098	-0.22	-0.21	-0.08	-0.86	-1.04	-1.26	-1.14
6314816	|| || || || || HS1000000165701 || || ID1 || HS1000000165701 || || 6314816	-2.31	-1.19	-1.48	-3.44	-3.4	-4.08	-3.22
6313274	|| || || || || HS1000000165624 || || ID1 || HS1000000165624 || || 6313274	-2.6	-1.91	-1.66	-3.03	-3.24	-3.82	-3.6
6304339	|| || || || || HS1000000165664 || || ID1 || HS1000000165664 || || 6304339	-1.74	-1.45	-1.68	-2.36	-2.57	-2.86	-2.48
6303228	|| || || || || HS1000000411378 || || IER3 || HS1000000411378 || || 6303228	1.24	1.05	1.02	-0.31	-0.96	-1.1	-0.64
6313691	|| || || || || HS1000000411352 || || IER3 || HS1000000411352 || || 6313691	1.03	1.23	1.08	0	-0.67	-0.67	0
6306315	|| || || || || HS1000000411389 || || IER3 || HS1000000411389 || || 6306315	0.6	0.64	1.07	-0.18	-0.88	-1.04	-0.83
6317868	|| || || || || HS1000000411368 || || IER3 || HS1000000411368 || || 6317868	0.72	0.65	0.67	-0.32	-0.82	-1.21	-0.48
6304264	|| || || || || HS1000000411347 || || IER3 || HS1000000411347 || || 6304264	0.99	0.97	0.89	0.03	-0.58	-1.14	-0.22
6302870	|| || || || || HS1000000411402 || || IER3 || HS1000000411402 || || 6302870	0.15	0.27	0.63	-0.61	-1.94	-1.12	-0.98
6323350	|| || || || || HS1000000411397 || || IER3 || HS1000000411397 || || 6323350	1.1	0.96	0.52	-0.16	-0.36	-0.97	-0.24
6308558	|| || || || || HS1000000411360 || || IER3 || HS1000000411360 || || 6308558	0.93	1.1	0.78	-0.05	-0.49	-0.77	0.11
6318845	|| || || || || HS1000000411373 || || IER3 || HS1000000411373 || || 6318845	-0.08	0.04	0.61	-0.53	-1.22	-1.36	-1.13
6307360	|| || || || || HS1000000652684 || || IHPK3 || HS1000000652684 || || 6307360	0.47	-0.18	0.65	-0.83	-0.92	-1.49	-0.79
6310433	|| || || || || HS1000000395276 || || IKBKG || HS1000000395276 || || 6310433	0.59	-0.13	0.41	-0.65	-0.88	-1.15	-1.53
6302521	|| || || || || HS1000000395110 || || IKBKG || HS1000000395110 || || 6302521	0.2	0.49	0.05	-0.53	-0.86	-0.89	-0.93
6309711	|| || || || || HS1000000180024 || || ITGB2 || HS1000000180024 || || 6309711	0.71	0.66	-0.03	-0.92	-1.32	-1.97	-0.52
6312802	|| || || || || HS1000000180313 || || ITGB2 || HS1000000180313 || || 6312802	0.36	0.26	0.31	-0.4	-0.86	-0.87	-0.48
6305576	|| || || || || HS1000000197598 || || LTBP3 || HS1000000197598 || || 6305576	0.42	0.41	0.79	-0.69	-0.48	-0.82	-1.76
6300848	|| || || || || HS1000000389588 || || LTBP4 || HS1000000389588 || || 6300848	0.39	0.71	0.66	-1.6	-1.05	-1.76	-0.9
6304750	|| || || || || HS1000000198774 || || LYZ || HS1000000198774 || || 6304750	0.29	0.34	0.32	-0.71	-1.3	-1.32	-0.93
6301126	|| || || || || HS1000000198769 || || LYZ || HS1000000198769 || || 6301126	0.01	-0.12	0.14	-0.8	-0.77	-1.18	-1.12
6308652	|| || || || || HS1000000198797 || || LYZ || HS1000000198797 || || 6308652	-0.12	-0.11	0.03	-0.74	-0.92	-1.06	-1.03
6319193	|| || || || || HS1000000740469 || || MATN3 || HS1000000740469 || || 6319193	0.33	0.4	0.77	-0.58	-0.51	-1.12	-0.45
6320070	|| || || || || HS1000000407384 || || MATN4 || HS1000000407384 || || 6320070	0.45	0.33	0.38	-0.64	-1.08	-1.5	-1.11
6321802	|| || || || || HS1000000208649 || || MDM2 || HS1000000208649 || || 6321802	-0.05	-0.21	-0.07	-0.87	-1.11	-1.46	-1.15
6314328	|| || || || || HS1000000507672 || || NALP1 || HS1000000507672 || || 6314328	0.38	0.54	0.96	-0.57	-0.45	-1.01	-1.22
6313153	|| || || || || HS1000000507511 || || NALP1 || HS1000000507511 || || 6313153	0.87	0.7	1.06	0.02	0	-0.32	-0.43
6305334	|| || || || || HS1000000647589 || || NALP12 || HS1000000647589 || || 6305334	0.41	-0.19	0.29	-0.48	-2.46	-2.4	-1.63
6309441	|| || || || || HS1000000647456 || || NALP12 || HS1000000647456 || || 6309441	0.42	0.28	0.75	-0.71	-0.27	-1.5	-1.38
6301773	|| || || || || HS1000000558791 || || NDUFA13 || HS1000000558791 || || 6301773	0.4	-0.07	0.11	-0.76	-1.87	-1.03	-1.64
6320171	|| || || || || HS1000000230807 || || NFKBIA || HS1000000230807 || || 6320171	-0.43	-0.59	-0.41	-1.25	-1.87	-2.75	-2.6
6324811	|| || || || || HS1000000230822 || || NFKBIA || HS1000000230822 || || 6324811	-0.33	-0.47	-0.63	-1.23	-1.79	-2.77	-2.91
6324383	|| || || || || HS1000000415751 || || NOL3 || HS1000000415751 || || 6324383	0.27	0.37	0.33	-0.68	-0.66	-0.62	-0.46
6305966	|| || || || || HS1000000232838 || || NOS2A || HS1000000232838 || || 6305966	0.22	0.1	0.03	-0.6	-1.29	-1.53	-0.94
6312896	|| || || || || HS1000000232797 || || NOS2A || HS1000000232797 || || 6312896	0.65	0.66	0.57	-0.13	-0.23	-0.78	-0.37
6307094	|| || || || || HS1000000234229 || || NPM1 || HS1000000234229 || || 6307094	0.7	0.36	0.53	-0.76	-2.21	-2.06	-1.67
6311205	|| || || || || HS1000000238137 || || OPA1 || HS1000000238137 || || 6311205	0.56	0.23	0.02	-0.71	-0.91	-1.38	-1.09
6310320	|| || || || || HS1000000616214 || || P53AIP1 || HS1000000616214 || || 6310320	0.08	0.16	0.24	-0.44	-1.62	-1.18	-1.61
6319748	|| || || || || HS1000000602454 || || PCBP4 || HS1000000602454 || || 6319748	0.38	0.43	0.69	-0.6	-0.57	-0.8	-0.86
6311088	|| || || || || HS1000000602329 || || PCBP4 || HS1000000602329 || || 6311088	1.08	1.09	0.41	-0.26	-0.07	-1.17	-0.81
6316820	|| || || || || HS1000000243629 || || PCNA || HS1000000243629 || || 6316820	0.87	0.9	0.84	-0.14	-0.44	-0.38	0
6310260	|| || || || || HS1000000420310 || || PDCD5 || HS1000000420310 || || 6310260	1.82	1.67	1.5	0.15	0.75	-0.61	0.2
6313044	|| || || || || HS1000000403307 || || PEA15 || HS1000000403307 || || 6313044	0.85	0.22	0.96	-0.7	-0.92	-1.03	0.03
6316360	|| || || || || HS1000000594360 || || PECR || HS1000000594360 || || 6316360	0.56	0.91	0.71	-0.2	-0.43	-1.02	-0.61
6309930	|| || || || || HS1000000264331 || || PPP2R1A || HS1000000264331 || || 6309930	1	0.67	0.52	-0.66	-0.77	-0.65	-0.57
6301350	|| || || || || SA_23_P1473 || || PRF1 || SA_23_P1473 || || 6301350	1.04	1.03	0.7	-0.38	0	0.11	-0.55
6310732	|| || || || || HS1000000278806 || || PRODH || HS1000000278806 || || 6310732	0.48	0.73	0.75	-0.9	-0.29	-0.94	-0.28
6323849	|| || || || || HS1000000278783 || || PRODH || HS1000000278783 || || 6323849	0.75	0.7	0.63	-0.1	-0.31	-0.48	-0.12
6324439	|| || || || || HS1000000430656 || || PTGES || HS1000000430656 || || 6324439	0.52	0.48	0.37	-0.78	-0.21	-0.84	-0.46
6314106	|| || || || || HS1000000288861 || || PTPN6 || HS1000000288861 || || 6314106	0.2	0.18	0.37	-0.64	-1.5	-1.29	-1.05
6317433	|| || || || || HS1000000289167 || || PTPN6 || HS1000000289167 || || 6317433	-0.15	-0.02	-0.2	-1.46	-1.23	-1.11	-0.83
6306229	|| || || || || HS1000000294478 || || PTPRZ1 || HS1000000294478 || || 6306229	0.58	0.26	0.48	-0.59	-0.39	-0.47	-0.68
6324282	|| || || || || HS1000000294460 || || PTPRZ1 || HS1000000294460 || || 6324282	0.27	0.3	0.3	-0.65	-0.74	-1.45	-0.6
6314216	|| || || || || HS1000000419631 || || RABEP1 || HS1000000419631 || || 6314216	0.11	-0.32	0.31	-0.56	-1.86	-1.85	-1.45
6302276	|| || || || || HS1000000304951 || || RBBP4 || HS1000000304951 || || 6302276	-0.11	-0.04	0.16	-0.79	-0.81	-1.05	-1.09
6310442	|| || || || || HS1000000307023 || || RELA || HS1000000307023 || || 6310442	0.17	0.56	0.28	-0.68	-1.08	-2.2	-1.43
6313588	|| || || || || HS1000000307349 || || RELA || HS1000000307349 || || 6313588	0.47	0.59	1.21	-0.16	-1.08	-2.41	-0.98
6304469	|| || || || || HS1000000307244 || || RELA || HS1000000307244 || || 6304469	0.17	0.3	0.23	-0.6	-0.48	-0.95	-0.72
6306238	|| || || || || HS1000000023200 || || RHOB || HS1000000023200 || || 6306238	0.44	0.18	0.27	-0.77	-1.11	-1.27	-1.3
6305484	|| || || || || HS1000000023126 || || RHOB || HS1000000023126 || || 6305484	0.12	0.09	0.22	-0.59	-1.44	-1.73	-2.36
6319608	|| || || || || HS1000000023032 || || RHOB || HS1000000023032 || || 6319608	0.5	0.45	0.42	-0.45	-0.28	-0.78	-0.85
6308332	|| || || || || HS1000000023368 || || RHOB || HS1000000023368 || || 6308332	0.35	0.41	0.3	-0.41	-0.53	-1.15	-1.15
6303350	|| || || || || HS1000000023101 || || RHOB || HS1000000023101 || || 6303350	0.38	0.38	0.5	-0.48	-0.28	-0.88	-0.94
6313853	|| || || || || HS1000000608563 || || SEMA6A || HS1000000608563 || || 6313853	0.69	0.25	0.43	-0.31	-0.79	-0.93	-0.63
6311920	|| || || || || HS1000000412962 || || SGPL1 || HS1000000412962 || || 6311920	0.48	0.83	0.44	-0.73	-0.9	-1.74	-0.63
6305804	|| || || || || HS1000000412982 || || SGPL1 || HS1000000412982 || || 6305804	0.08	0.12	0.46	-0.84	-2.11	-2.11	-1.15
6307807	|| || || || || HS1000000326034 || || SLIT1 || HS1000000326034 || || 6307807	0.3	0.75	0.7	-0.49	-0.71	-1.85	-0.55
6314722	|| || || || || HS1000000329124 || || SON || HS1000000329124 || || 6314722	-0.38	0.77	0.12	-1.04	-1.41	-1.4	-1.44
6305910	|| || || || || HS1000000600112 || || SPHK2 || HS1000000600112 || || 6305910	0.08	-0.49	-0.36	-1.28	-1.08	-1.62	-1.41
6323185	|| || || || || HS1000000344782 || || TFDP1 || HS1000000344782 || || 6323185	0.45	-0.15	0.04	-1.99	-1.92	-2.05	-1.76
6324511	|| || || || || HS1000000164870 || || TNC || HS1000000164870 || || 6324511	0.22	0.29	0.6	-0.82	-0.85	-0.27	-1.09
6303871	|| || || || || HS1000000164877 || || TNC || HS1000000164877 || || 6303871	1	1.61	1.2	0.27	-0.66	0.34	0.04
6306200	|| || || || || HS1000000534493 || || TNFAIP8 || HS1000000534493 || || 6306200	0.4	0.57	0.39	-1.46	-0.44	-1.03	-1.38
6303717	|| || || || || HS1000000353517 || || TP53BP2 || HS1000000353517 || || 6303717	1.34	1.1	0.06	-0.03	-1	-0.68	-0.88
6309878	|| || || || || HS1000000430707 || || TP53I11 || HS1000000430707 || || 6309878	-0.3	-0.22	0.25	-1.21	-1.05	-1.76	-1.83
6301908	|| || || || || HS1000000401824 || || TP73L || HS1000000401824 || || 6301908	0.15	0.87	0.29	-0.82	-0.86	-0.56	-0.7
6322763	|| || || || || HS1000000356029 || || TPT1 || HS1000000356029 || || 6322763	0.58	0.58	0.68	-1.33	-1.5	-0.81	0.06
6320107	|| || || || || HS1000000356455 || || TRAF2 || HS1000000356455 || || 6320107	0.88	0.48	0.45	-0.14	-0.34	-0.69	-0.49
6316153	|| || || || || HS1000000356934 || || TRAF6 || HS1000000356934 || || 6316153	0.67	0.53	0.43	-0.39	-0.27	-0.6	-0.39
6309618	|| || || || || HS1000000219705 || || TRIM37 || HS1000000219705 || || 6309618	0.77	0.2	0.06	-0.65	-1.54	-1.28	-0.66
6305582	|| || || || || HS1000000892631 || || TUBB || HS1000000892631 || || 6305582	-0.69	0.07	-0.18	-1.33	-1.43	-1.74	-1.36
6305832	|| || || || || HS1000000656746 || || UNC5D || HS1000000656746 || || 6305832	0.66	0.71	0.61	-0.33	-0.93	-1.09	-0.73
6308831	|| || || || || HS1000000370568 || || XRCC1 || HS1000000370568 || || 6308831	0.42	0.64	0.79	-0.21	-0.97	-0.44	-0.86
6324111	|| || || || || HS1000000372723 || || YWHAH || HS1000000372723 || || 6324111	-0.09	-0.1	0.21	-0.9	-1.23	-1.55	-0.93
6313219	|| || || || || HS1000000373158 || || YWHAZ || HS1000000373158 || || 6313219	0.39	0.44	0.28	-0.39	-0.71	-0.84	-0.75
6307296	|| || || || || HS1000000373138 || || YWHAZ || HS1000000373138 || || 6307296	-0.16	-0.31	0.02	-0.88	-0.98	-1.26	-1.22
Uninfected vs WT Shigella infected: 210 Spots showing stastically significant differences (SAM FDR of 3.09) between the two indicated groups.
BIOSEQUENCE_ID	NAME	Uninfected 1 hr	Uninfected 2 hr	Uninfected 2.75 hr	2457T-infected 1 hr	2457T-infected 2 hr	2457T-infected 2.75 hr
6320328	|| || || || || HS1000000615967 || || CIDEC || HS1000000615967 || || 6320328	1	1.44	1.2	-0.23	-0.28	-0.41
6304553	|| || || || || HS1000000655170 || || SPATA4 || HS1000000655170 || || 6304553	1.14	1.18	1.44	-0.44	0.01	-0.31
6321567	|| || || || || HS1000000654347 || || EDARADD || HS1000000654347 || || 6321567	1.23	0.83	1.35	-0.17	-0.5	-0.2
6316600	|| || || || || HS1000000434094 || || CELSR1 || HS1000000434094 || || 6316600	-1.59	-1.54	-1.65	0.71	0.64	0.29
6321500	|| || || || || HS1000000404781 || || CRADD || HS1000000404781 || || 6321500	0.15	-0.07	-0.42	2.11	1.68	2.02
6313305	|| || || || || HS1000000565487 || || GULP1 || HS1000000565487 || || 6313305	0.03	-0.54	-0.66	1.67	1.52	1.67
6303592	|| || || || || HS1000000219700 || || TRIM37 || HS1000000219700 || || 6303592	-0.67	-0.39	-0.53	1.17	1.08	0.97
6307379	|| || || || || HS1000000307230 || || RELA || HS1000000307230 || || 6307379	-0.96	-1.48	-1.46	0.35	0.74	0.49
6312694	|| || || || || HS1000000451589 || || EDIL3 || HS1000000451589 || || 6312694	0.34	0	-0.06	1.93	1.91	2.74
6321607	|| || || || || HS1000000023323 || || RHOB || HS1000000023323 || || 6321607	-1.12	-1.04	-1.02	0.36	0.95	0.63
6301166	|| || || || || HS1000000028091 || || BCL2 || HS1000000028091 || || 6301166	-0.43	-0.04	-0.45	1.52	1.57	1.13
6304791	|| || || || || HS1000000230856 || || NFKBIA || HS1000000230856 || || 6304791	-0.63	-0.52	-0.4	0.85	1.48	1.51
6303840	|| || || || || HS1000000098090 || || E2F3 || HS1000000098090 || || 6303840	-0.41	-0.29	-0.11	1.19	1.61	1.23
6316952	|| || || || || HS1000000091744 || || DFFA || HS1000000091744 || || 6316952	-0.84	-1.07	-0.98	0.7	0.69	0.34
6316371	|| || || || || HS1000000230780 || || NFKBIA || HS1000000230780 || || 6316371	-1.16	-1.22	-0.87	0.37	0.53	1.03
6306167	|| || || || || HS1000000355773 || || TPT1 || HS1000000355773 || || 6306167	-0.08	-0.23	0	1.21	1.53	1.26
6323540	|| || || || || HS1000000554687 || || EMR2 || HS1000000554687 || || 6323540	-1.74	-1.23	-0.6	0.98	0.7	0.77
6320466	|| || || || || HS1000000304688 || || JARID1A || HS1000000304688 || || 6320466	-1.16	-1.06	-1.01	0.77	0.3	0.3
6304331	|| || || || || HS1000000351930 || || TNFAIP3 || HS1000000351930 || || 6304331	0.01	-0.2	-0.4	1.14	1.24	1.4
6312903	|| || || || || HS1000000371443 || || XRCC5 || HS1000000371443 || || 6312903	-0.22	-0.44	-0.58	0.85	1.2	1.23
6308213	|| || || || || HS1000000620580 || || AXUD1 || HS1000000620580 || || 6308213	-2.13	-1.23	-1.15	0.31	0.49	1.23
6306687	|| || || || || HS1000000020291 || || APP || HS1000000020291 || || 6306687	-0.89	-1.37	-1.14	0.33	0.27	0.61
6311638	|| || || || || HS1000000565509 || || GULP1 || HS1000000565509 || || 6311638	-0.24	-0.48	-0.4	1.06	1.35	2.03
6311532	|| || || || || HS1000000088878 || || DAXX || HS1000000088878 || || 6311532	-1.75	-2.12	-1.68	0.23	0.24	-0.56
6320694	|| || || || || HS1000000012433 || || ANK1 || HS1000000012433 || || 6320694	-0.41	-0.67	-0.32	1.98	0.86	2.25
6302688	|| || || || || HS1000000433984 || || TRAF4 || HS1000000433984 || || 6302688	-1.44	-0.94	-1.05	0.66	0.17	0.49
6321647	|| || || || || HS1000000289037 || || PTPN6 || HS1000000289037 || || 6321647	-0.1	-0.15	-0.45	1.12	1.17	1.63
6320929	|| || || || || HS1000000212327 || || MKI67 || HS1000000212327 || || 6320929	-1.19	-1.12	-0.98	0.17	0.06	0.16
6312357	|| || || || || HS1000000562561 || || TNFRSF12A || HS1000000562561 || || 6312357	-0.01	-0.45	-0.63	2.39	1	2.25
6310329	|| || || || || HS1000000183265 || || JUN || HS1000000183265 || || 6310329	-0.67	-0.55	-0.4	0.86	3.02	2.72
6314920	|| || || || || HS1000000626231 || || CARD14 || HS1000000626231 || || 6314920	-2.6	-1.74	-1.2	0.76	0.1	0.16
6318367	|| || || || || HS1000000183221 || || JUN || HS1000000183221 || || 6318367	-2.57	-1.43	-0.14	1.03	1.6	2.67
6323200	|| || || || || HS1000000355993 || || TPT1 || HS1000000355993 || || 6323200	-0.44	-0.51	0	1.05	1.94	1.43
6310694	|| || || || || HS1000000617120 || || CARD15 || HS1000000617120 || || 6310694	-0.7	-0.34	-0.52	0.77	0.9	0.74
6320301	|| || || || || HS1000000451598 || || EDIL3 || HS1000000451598 || || 6320301	-0.58	-1.18	-0.43	0.93	0.8	1.46
6302180	|| || || || || HS1000000349126 || || TIAL1 || HS1000000349126 || || 6302180	-0.85	-0.6	-0.86	0.76	0.49	0.48
6305676	|| || || || || HS1000000164513 || || HSPG2 || HS1000000164513 || || 6305676	-0.5	-0.29	-0.94	1.59	0.87	1.06
6302505	|| || || || || HS1000000043640 || || CASP8 || HS1000000043640 || || 6302505	-0.72	0	-0.01	1.24	1.45	1.72
6315137	|| || || || || HS1000000042252 || || CASP1 || HS1000000042252 || || 6315137	-0.23	-0.6	-0.07	1.07	1.29	1.1
6302720	|| || || || || HS1000000202046 || || MAL || HS1000000202046 || || 6302720	0.01	-0.99	-0.22	1.4	1.51	1.24
6316985	|| || || || || HS1000000355793 || || TPT1 || HS1000000355793 || || 6316985	-0.69	-0.21	-0.06	1.38	1.05	1.22
6303554	|| || || || || HS1000000449075 || || BCL2L11 || HS1000000449075 || || 6303554	-0.52	0.16	-0.15	1.33	1.21	1.65
6312270	|| || || || || HS1000000561883 || || BFAR || HS1000000561883 || || 6312270	-2.17	-0.68	-0.8	0.75	1.18	0.96
6302658	|| || || || || HS1000000626228 || || CARD14 || HS1000000626228 || || 6302658	-0.69	-0.83	-1.19	0.33	0.91	1.27
6310779	|| || || || || HS1000000230592 || || NFKB2 || HS1000000230592 || || 6310779	-1.13	-0.9	-0.34	0.77	0.7	1.29
6303612	|| || || || || HS1000000019612 || || BIRC4 || HS1000000019612 || || 6303612	-1.49	-0.64	-0.21	1.28	1.02	1.08
6309855	|| || || || || HS1000000372946 || || YWHAZ || HS1000000372946 || || 6309855	0.33	-0.33	0.12	1.46	2.52	3.47
6319174	|| || || || || HS1000000459945 || || MAEA || HS1000000459945 || || 6319174	0.24	-0.62	-0.2	1.98	1.11	1.98
6323939	|| || || || || HS1000000183216 || || JUN || HS1000000183216 || || 6323939	-1.46	-1.31	-1.4	-0.03	3.19	3.21
6316383	|| || || || || HS1000000023281 || || RHOB || HS1000000023281 || || 6316383	-1.77	-0.99	-1.28	0.46	-0.01	0.34
6324663	|| || || || || HS1000000628971 || || ELMO3 || HS1000000628971 || || 6324663	-0.25	-0.06	-0.07	0.95	1.56	1.62
6324144	|| || || || || HS1000000388548 || || SPOP || HS1000000388548 || || 6324144	-0.84	-1.15	0	0.88	1.28	1.67
6305056	|| || || || || HS1000000183304 || || JUN || HS1000000183304 || || 6305056	-1.45	-0.9	-1.25	0.14	3.25	3.08
6301367	|| || || || || HS1000000226748 || || 38597::CG4623 || HS1000000226748 || || 6301367	-0.71	-0.42	-0.9	2.4	0.69	1.39
6305548	|| || || || || HS1000000355966 || || TPT1 || HS1000000355966 || || 6305548	-0.17	0	-0.47	1.21	1.2	0.97
6322460	|| || || || || HS1000000023358 || || RHOB || HS1000000023358 || || 6322460	-0.2	-0.33	-0.06	1.24	0.91	1.03
6315374	|| || || || || HS1000000602134 || || PCBP4 || HS1000000602134 || || 6315374	-1.82	-0.93	-0.82	0.75	0.41	0.48
6323266	|| || || || || HS1000000612988 || || CARD12 || HS1000000612988 || || 6323266	-0.34	-0.65	-1.06	0.92	0.87	0.63
6304443	|| || || || || HS1000000372801 || || YWHAH || HS1000000372801 || || 6304443	-1.05	-1.18	-1.15	0.21	-0.1	0.09
6304708	|| || || || || HS1000000371201 || || XRCC4 || HS1000000371201 || || 6304708	-0.52	-0.17	-0.45	1.67	0.72	1.51
6307343	|| || || || || HS1000000527818 || || ZNF346 || HS1000000527818 || || 6307343	-0.79	-2.33	-1.81	2.29	0.56	0.35
6317119	|| || || || || HS1000000238640 || || TNFRSF11B || HS1000000238640 || || 6317119	-0.29	-0.09	0	1.46	1.27	0.95
6300329	|| || || || || HS1000000480111 || || YME1L1 || HS1000000480111 || || 6300329	0.33	-0.66	-0.84	1.47	1.25	1.54
6300834	|| || || || || HS1000000627492 || || BIRC7 || HS1000000627492 || || 6300834	0	-0.33	-0.29	1.64	1	1.12
6302956	|| || || || || HS1000000858016 || || RPL13A || HS1000000858016 || || 6302956	-0.56	0.36	-0.12	1.44	1.36	1.64
6306635	|| || || || || HS1000000027370 || || BAK1 || HS1000000027370 || || 6306635	-0.42	-0.32	0.2	1.6	1.4	1.04
6320575	|| || || || || HS1000000076594 || || CSE1L || HS1000000076594 || || 6320575	-0.22	-0.67	0.25	1.11	1.62	1.65
6308624	|| || || || || HS1000000497886 || || FAF1 || HS1000000497886 || || 6308624	-1.32	-1.39	-1.73	0.37	0.66	-0.37
6308951	|| || || || || HS1000000420222 || || ATG12 || HS1000000420222 || || 6308951	-0.51	-0.3	-0.15	0.8	1.14	0.92
6319570	|| || || || || HS1000000017603 || || APAF1 || HS1000000017603 || || 6319570	-0.79	-0.64	-0.88	0.26	0.93	1
6305358	|| || || || || HS1000000017630 || || APAF1 || HS1000000017630 || || 6305358	0.09	-0.4	-0.59	0.88	1.73	1.54
6318470	|| || || || || HS1000000090454 || || GADD45A || HS1000000090454 || || 6318470	0.14	-0.14	0.08	1.12	1.36	1.69
6323116	|| || || || || HS1000000219581 || || TRIM37 || HS1000000219581 || || 6323116	-0.54	-0.83	-1.08	0.43	0.62	0.46
6312426	|| || || || || HS1000000141336 || || GRB2 || HS1000000141336 || || 6312426	-0.75	-1.61	-1.66	0.96	0.56	0.01
6301597	|| || || || || HS1000000207492 || || MCM6 || HS1000000207492 || || 6301597	-1.48	-0.32	-0.17	2.21	1.26	1.06
6301320	|| || || || || HS1000000289172 || || PTPN6 || HS1000000289172 || || 6301320	-1.94	-0.42	-1.61	0.69	0.56	0.73
6304948	|| || || || || HS1000000013242 || || ANK3 || HS1000000013242 || || 6304948	-0.68	-0.16	-0.04	1.19	0.94	1.34
6324638	|| || || || || HS1000000355988 || || TPT1 || HS1000000355988 || || 6324638	-0.4	-1.16	0	1.09	1.31	1.18
6317993	|| || || || || HS1000000047477 || || CD2 || HS1000000047477 || || 6317993	-0.46	-0.35	0	1.25	0.96	0.94
6317595	|| || || || || HS1000000448900 || || BCL2L11 || HS1000000448900 || || 6317595	-1.51	-1.05	-1.13	0.95	0.19	0.06
6305126	|| || || || || HS1000000403062 || || BECN1 || HS1000000403062 || || 6305126	-0.7	-0.72	-0.4	0.53	0.62	0.55
6307770	|| || || || || HS1000000446549 || || THOC1 || HS1000000446549 || || 6307770	-1.88	-1.35	-0.94	0.4	0.19	0.01
6314163	|| || || || || HS1000000306143 || || RBL2 || HS1000000306143 || || 6314163	-0.67	-0.32	-0.51	0.71	0.7	1.23
6310892	|| || || || || HS1000000342946 || || TEGT || HS1000000342946 || || 6310892	-0.35	0.13	0	1.35	1.14	1.95
6319710	|| || || || || HS1000000183507 || || JUN || HS1000000183507 || || 6319710	-0.83	-0.81	-1.13	0.31	3.01	3.93
6312916	|| || || || || HS1000000022962 || || RHOB || HS1000000022962 || || 6312916	-0.12	-0.21	-0.16	1.37	1.06	0.86
6310252	|| || || || || HS1000000351963 || || TNFAIP3 || HS1000000351963 || || 6310252	-0.58	-0.95	-1.44	0.23	2.37	3.03
6313732	|| || || || || HS1000000482385 || || NCKAP1 || HS1000000482385 || || 6313732	-1.48	-0.88	-0.38	1.17	0.71	0.57
6321554	|| || || || || HS1000000518476 || || SULF1 || HS1000000518476 || || 6321554	-0.3	-0.04	0	0.96	1.36	1.1
6311550	|| || || || || HS1000000427095 || || GSTO1 || HS1000000427095 || || 6311550	-0.59	-0.3	-0.45	0.63	0.98	0.7
6311538	|| || || || || HS1000000383696 || || FXR1 || HS1000000383696 || || 6311538	-0.43	-0.77	-0.41	0.5	1.4	1.19
6308351	|| || || || || HS1000000544530 || || CLUL1 || HS1000000544530 || || 6308351	-1.43	-0.83	-0.79	0.88	0.33	0.32
6305391	|| || || || || HS1000000334164 || || STAT1 || HS1000000334164 || || 6305391	-0.8	-0.31	-0.38	0.72	0.94	0.72
6302275	|| || || || || HS1000000446646 || || THOC1 || HS1000000446646 || || 6302275	0	-0.01	-0.13	1.02	1.22	0.96
6314131	|| || || || || HS1000000230572 || || NFKB2 || HS1000000230572 || || 6314131	0.2	-0.81	-0.49	1.63	0.92	1.54
6316325	|| || || || || HS1000000508093 || || CARD8 || HS1000000508093 || || 6316325	-0.18	-0.2	-0.23	1.5	1.4	0.76
6301837	|| || || || || HS1000000599732 || || SPHK2 || HS1000000599732 || || 6301837	-1.05	-1.43	-1.44	0.34	0.28	-0.27
6313876	|| || || || || HS1000000532205 || || BCL2L13 || HS1000000532205 || || 6313876	-0.25	-0.25	-0.68	0.96	0.74	0.89
6316934	|| || || || || HS1000000141457 || || GRB2 || HS1000000141457 || || 6316934	-0.1	-0.1	-0.59	0.8	1.66	1.82
6321401	|| || || || || HS1000000019797 || || APLP1 || HS1000000019797 || || 6321401	-0.52	-0.26	-0.41	0.64	1.33	0.97
6310225	|| || || || || HS1000000430404 || || BAG4 || HS1000000430404 || || 6310225	-1.06	-1.45	-0.94	0.48	0.33	-0.07
6307418	|| || || || || HS1000000559051 || || ANGPTL4 || HS1000000559051 || || 6307418	-0.05	-0.32	-0.58	2.1	0.89	1.29
6312668	|| || || || || HS1000000208158 || || MDM2 || HS1000000208158 || || 6312668	-0.32	-0.09	-0.69	0.7	1.45	1.62
6324709	|| || || || || HS1000000207308 || || MCM4 || HS1000000207308 || || 6324709	-0.32	-0.56	-0.76	0.49	0.86	0.91
6314437	|| || || || || HS1000000480258 || || YME1L1 || HS1000000480258 || || 6314437	-0.06	-0.27	-0.54	1.51	1.3	0.75
6304882	|| || || || || HS1000000012176 || || ANK1 || HS1000000012176 || || 6304882	-0.38	0.29	-0.39	2.37	1.27	1.32
6311210	|| || || || || HS1000000413820 || || TAX1BP1 || HS1000000413820 || || 6311210	-0.97	0.24	-0.63	1.57	0.95	2.44
6317728	|| || || || || HS1000000299590 || || RAD17 || HS1000000299590 || || 6317728	0	-0.47	0.14	1.05	1.44	1.98
6307224	|| || || || || HS1000000418662 || || NMI || HS1000000418662 || || 6307224	-0.64	-0.07	-0.13	1.33	1.08	0.88
6301960	|| || || || || HS1000000841605 || || FBLN5 || HS1000000841605 || || 6301960	-0.81	-0.42	0.21	2.13	1.4	1
6315350	|| || || || || HS1000000307318 || || RELA || HS1000000307318 || || 6315350	-1.67	-1.17	-1.95	0.5	-0.29	-0.16
6309332	|| || || || || HS1000000028104 || || BCL2 || HS1000000028104 || || 6309332	-1.56	-1.04	-1.56	0.54	0.89	-0.33
6323906	|| || || || || HS1000000183203 || || JUN || HS1000000183203 || || 6323906	-1.6	-1.28	-0.69	0.31	1.09	2.9
6318127	|| || || || || HS1000000230830 || || NFKBIA || HS1000000230830 || || 6318127	-0.14	-0.71	-0.24	0.69	1.52	1.85
6319463	|| || || || || HS1000000230575 || || NFKB2 || HS1000000230575 || || 6319463	-0.82	-1.07	-0.35	0.53	0.57	1.04
6321720	|| || || || || HS1000000322287 || || SIAH1 || HS1000000322287 || || 6321720	-1.56	-0.46	-1.16	0.7	0.52	0.4
6311110	|| || || || || HS1000000027995 || || BCL2 || HS1000000027995 || || 6311110	-0.86	-1.01	-1.8	0.41	0.22	0.27
6306641	|| || || || || HS1000000534547 || || TNFAIP8 || HS1000000534547 || || 6306641	-0.16	0	-0.25	0.87	1.09	0.93
6307922	|| || || || || HS1000000019644 || || BIRC5 || HS1000000019644 || || 6307922	-0.91	-1.04	-0.63	1.04	0.45	0.27
6306829	|| || || || || HS1000000226914 || || 38597::CG4623 || HS1000000226914 || || 6306829	-0.11	-0.65	-0.62	0.88	1.19	0.68
6306131	|| || || || || HS1000000572836 || || CYCS || HS1000000572836 || || 6306131	-0.07	-0.32	-0.4	2.67	1.19	1.2
6300303	|| || || || || HS1000000670735 || || DNAJB13 || HS1000000670735 || || 6300303	-0.3	-0.17	-0.53	0.67	1.17	0.96
6321712	|| || || || || HS1000000422283 || || FAIM3 || HS1000000422283 || || 6321712	-0.14	-0.01	-0.31	1.68	0.97	1.06
6317282	|| || || || || HS1000000772317 || || PROS1 || HS1000000772317 || || 6317282	-0.09	-0.53	-0.05	1.2	1.14	0.84
6306690	|| || || || || HS1000000101038 || || CELSR2 || HS1000000101038 || || 6306690	-0.4	-0.18	0	0.92	0.89	1.14
6304609	|| || || || || HS1000000048795 || || CD14 || HS1000000048795 || || 6304609	-0.09	-0.05	0	1.01	0.97	1.4
6315383	|| || || || || HS1000000615776 || || ELMO2 || HS1000000615776 || || 6315383	-2.32	-1.75	-1.85	0.37	0.4	-0.98
6313703	|| || || || || HS1000000615802 || || ELMO2 || HS1000000615802 || || 6313703	-1.86	-1.17	-0.79	0.34	0.27	0.19
6316726	|| || || || || HS1000000482375 || || NCKAP1 || HS1000000482375 || || 6316726	-1.16	-1.27	-1.03	-0.23	0.46	0.54
6305614	|| || || || || HS1000000183456 || || JUN || HS1000000183456 || || 6305614	0	0.01	0.22	1.41	1.27	2.34
6308373	|| || || || || HS1000000417489 || || DNAJA3 || HS1000000417489 || || 6308373	-1.56	-1.2	-2.1	0.33	-0.06	-0.4
6323056	|| || || || || HS1000000345133 || || TFDP2 || HS1000000345133 || || 6323056	-0.51	-0.52	-0.29	1.38	0.86	0.59
6306184	|| || || || || HS1000000852760 || || SETX || HS1000000852760 || || 6306184	-1.52	-0.82	-0.85	0.47	0.16	0.34
6302795	|| || || || || HS1000000090411 || || GADD45A || HS1000000090411 || || 6302795	-0.02	-0.4	0	1.02	1.09	1.74
6323686	|| || || || || HS1000000183229 || || JUN || HS1000000183229 || || 6323686	-1.46	-0.45	-1.4	-0.02	2.46	2.97
6311688	|| || || || || HS1000000023219 || || RHOB || HS1000000023219 || || 6311688	-0.59	-0.8	-1.08	0.73	0.31	0.33
6315857	|| || || || || HS1000000141651 || || GRB10 || HS1000000141651 || || 6315857	-0.82	-0.48	-0.5	0.65	0.77	0.38
6307797	|| || || || || HS1000000434004 || || TRAF4 || HS1000000434004 || || 6307797	-1.45	-1.02	-0.86	0.63	-0.02	0.27
6317978	|| || || || || HS1000000044172 || || CASP10 || HS1000000044172 || || 6317978	-1.07	-0.84	-0.87	0.42	0.01	0.26
6308960	|| || || || || HS1000000164780 || || TNC || HS1000000164780 || || 6308960	-1.18	-1.62	-1.55	0.14	0	-0.47
6312732	|| || || || || HS1000000558878 || || SH3GLB1 || HS1000000558878 || || 6312732	-1.56	-0.93	-0.46	1.11	0.53	0.4
6301911	|| || || || || HS1000000661786 || || DEDD2 || HS1000000661786 || || 6301911	-1.71	-0.74	-0.93	0.8	0.18	0.39
6304909	|| || || || || HS1000000532056 || || BCL2L13 || HS1000000532056 || || 6304909	-0.05	-0.39	-0.03	1.03	0.95	0.9
6306591	|| || || || || HS1000000383552 || || FXR1 || HS1000000383552 || || 6306591	-1.02	-0.2	-0.23	0.8	1.23	0.92
6320139	|| || || || || HS1000000028078 || || BCL2 || HS1000000028078 || || 6320139	-1.6	-0.71	-1.31	0.45	0.64	-0.07
6313993	|| || || || || HS1000000019946 || || APOE || HS1000000019946 || || 6313993	0.39	-0.86	0.13	1.85	1.52	1.35
6319718	|| || || || || HS1000000670768 || || DNAJB13 || HS1000000670768 || || 6319718	-0.28	-0.17	0.43	1.84	1.28	1.22
6310188	|| || || || || HS1000000206761 || || MCL1 || HS1000000206761 || || 6310188	-1.38	-1.07	-0.91	0.29	0.08	-0.1
6318583	|| || || || || HS1000000141297 || || GRB2 || HS1000000141297 || || 6318583	-1.17	-1.41	-0.94	-0.03	0.2	-0.13
6307959	|| || || || || HS1000000013682 || || ANK3 || HS1000000013682 || || 6307959	-0.63	-0.37	0	1.1	0.71	1.09
6318281	|| || || || || HS1000000835668 || || ABI2 || HS1000000835668 || || 6318281	-0.11	-0.35	0	0.83	1.05	0.94
6323845	|| || || || || HS1000000600698 || || DUSP22 || HS1000000600698 || || 6323845	-0.96	-1.31	-0.33	0.31	0.87	1.56
6309514	|| || || || || HS1000000510962 || || ACIN1 || HS1000000510962 || || 6309514	-0.33	-0.08	0	1.06	1.19	0.8
6316197	|| || || || || HS1000000582789 || || FAIM || HS1000000582789 || || 6316197	0	0.02	-0.2	0.86	0.99	1.09
6317617	|| || || || || HS1000000630656 || || TAIP-2 || HS1000000630656 || || 6317617	-1.53	-0.76	-1.62	0.52	-0.06	0.11
6324720	|| || || || || HS1000000628912 || || ELMO3 || HS1000000628912 || || 6324720	-0.2	-0.33	-0.76	0.72	0.71	0.89
6319322	|| || || || || HS1000000388448 || || SPOP || HS1000000388448 || || 6319322	-0.11	-0.03	0	1.03	0.81	1.06
6310416	|| || || || || HS1000000604091 || || RTN4 || HS1000000604091 || || 6310416	-0.99	-0.79	-0.44	0.74	0.24	0.68
6322954	|| || || || || HS1000000299992 || || RAD23B || HS1000000299992 || || 6322954	0	-1.21	-0.15	2.11	1.48	0.8
6308759	|| || || || || HS1000000245176 || || PDCD2 || HS1000000245176 || || 6308759	0.07	-0.52	0	1.47	1.04	1
6317701	|| || || || || HS1000000852719 || || SETX || HS1000000852719 || || 6317701	-0.84	-1.1	-0.74	0.97	0.68	0.01
6302922	|| || || || || HS1000000391172 || || CUL2 || HS1000000391172 || || 6302922	-1.26	-1.39	-1.92	0.24	-0.24	-0.39
6317008	|| || || || || HS1000000626236 || || CARD14 || HS1000000626236 || || 6317008	-0.79	-0.66	-0.34	0.97	0.48	1.91
6303479	|| || || || || HS1000000197014 || || LTBP2 || HS1000000197014 || || 6303479	0	-0.19	-0.3	0.81	1.15	1.7
6319230	|| || || || || HS1000000023133 || || RHOB || HS1000000023133 || || 6319230	-0.9	-1.58	-1.31	-0.23	0.16	0.37
6307727	|| || || || || HS1000000656599 || || UNC5D || HS1000000656599 || || 6307727	-0.09	-0.32	0	0.81	1.01	0.94
6307403	|| || || || || HS1000000230768 || || NFKBIA || HS1000000230768 || || 6307403	-0.5	-1.2	-1.38	-0.02	1.01	1.21
6308796	|| || || || || HS1000000608555 || || SEMA6A || HS1000000608555 || || 6308796	-0.59	-1.12	-1.09	0.42	0.16	0.24
6315481	|| || || || || HS1000000183310 || || JUN || HS1000000183310 || || 6315481	-0.45	-1.01	-0.38	0.3	2.04	2.58
6323032	|| || || || || HS1000000238563 || || TNFRSF11B || HS1000000238563 || || 6323032	-0.97	-0.95	-1.11	1.03	0.5	-0.1
6310762	|| || || || || HS1000000510871 || || ACIN1 || HS1000000510871 || || 6310762	-1.74	-2.24	-2.12	0.18	-0.09	-1.14
6315074	|| || || || || HS1000000404271 || || CTNNAL1 || HS1000000404271 || || 6315074	-0.94	-1.14	-0.68	0.25	0.31	0.07
6314063	|| || || || || HS1000000183549 || || JUN || HS1000000183549 || || 6314063	-1.39	-1.75	-1.61	-0.68	1.66	2.64
6300373	|| || || || || HS1000000054918 || || CD97 || HS1000000054918 || || 6300373	-0.6	0.36	-0.38	1.29	1.79	0.99
6320548	|| || || || || HS1000000307162 || || RELA || HS1000000307162 || || 6320548	-0.53	-0.45	-0.16	0.6	0.75	0.71
6308800	|| || || || || HS1000000307340 || || RELA || HS1000000307340 || || 6308800	-1.14	-1.2	-1.64	0.16	-0.39	0.17
6303511	|| || || || || HS1000000145478 || || GSTM1 || HS1000000145478 || || 6303511	0.24	0.09	0.01	1.82	1.45	1
6324054	|| || || || || HS1000000307109 || || RELA || HS1000000307109 || || 6324054	-0.3	-0.38	-0.18	0.59	0.95	0.77
6301065	|| || || || || HS1000000264580 || || PPP2R1B || HS1000000264580 || || 6301065	0.11	0.38	-0.21	2.22	2.1	0.97
6318518	|| || || || || HS1000000740521 || || MATN3 || HS1000000740521 || || 6318518	-1.16	-0.58	-0.15	0.84	0.84	0.65
6306594	|| || || || || HS1000000230788 || || NFKBIA || HS1000000230788 || || 6306594	-0.86	-0.29	-2.3	0.5	1.11	1.11
6313012	|| || || || || HS1000000508278 || || CARD8 || HS1000000508278 || || 6313012	-0.98	-0.76	-0.56	0.62	0.69	0.12
6323077	|| || || || || HS1000000442917 || || ELMO1 || HS1000000442917 || || 6323077	-0.62	-1.47	0	1.03	0.98	0.86
6317580	|| || || || || HS1000000210900 || || MGST1 || HS1000000210900 || || 6317580	-0.77	-0.03	0	0.98	1.07	1.07
6309635	|| || || || || HS1000000403501 || || PEA15 || HS1000000403501 || || 6309635	-0.73	-0.55	-0.83	0.17	0.58	0.42
6300956	|| || || || || HS1000000498346 || || CDC37 || HS1000000498346 || || 6300956	0.87	-0.14	-0.01	2.34	1.64	1.53
6309003	|| || || || || HS1000000383642 || || FXR1 || HS1000000383642 || || 6309003	0	-0.19	-0.08	1.05	1.29	0.76
6319689	|| || || || || HS1000000459420 || || TRIP || HS1000000459420 || || 6319689	-1.4	-0.17	-1.38	0.68	0.49	0.69
6319180	|| || || || || HS1000000133925 || || GAS6 || HS1000000133925 || || 6319180	-0.75	0.18	0	1.2	1.75	1
6323292	|| || || || || HS1000000395145 || || IKBKG || HS1000000395145 || || 6323292	-0.89	-1.18	-0.78	2.63	0.37	0.7
6302574	|| || || || || HS1000000451497 || || EDIL3 || HS1000000451497 || || 6302574	-0.05	-0.21	0	0.85	0.89	0.81
6300454	|| || || || || HS1000000666350 || || MAGI3 || HS1000000666350 || || 6300454	-0.75	-0.7	-0.69	0.73	0.08	0.82
6306828	|| || || || || HS1000000238406 || || OPA1 || HS1000000238406 || || 6306828	-2.1	-1.86	-1.74	-0.17	0.14	-1.07
6300253	|| || || || || HS1000000185445 || || KNG1 || HS1000000185445 || || 6300253	-0.08	-0.4	-1.22	0.64	1.29	1.03
6311132	|| || || || || HS1000000409430 || || CFLAR || HS1000000409430 || || 6311132	-0.22	-0.45	-1.05	0.79	1.03	0.53
6314841	|| || || || || HS1000000598213 || || CTNNBL1 || HS1000000598213 || || 6314841	0.39	0.16	0.49	1.42	1.38	2.08
6310509	|| || || || || HS1000000212576 || || MKI67 || HS1000000212576 || || 6310509	-0.46	-0.58	-0.09	0.8	0.61	1.24
6324829	|| || || || || HS1000000428318 || || ARHGEF6 || HS1000000428318 || || 6324829	-0.29	-0.04	0	0.76	1.19	1.02
6313065	|| || || || || HS1000000348951 || || TIAL1 || HS1000000348951 || || 6313065	-0.3	-0.47	-0.49	0.73	0.41	0.88
6307626	|| || || || || HS1000000183451 || || JUN || HS1000000183451 || || 6307626	0.07	-0.18	-0.12	0.69	2.27	2.4
6303672	|| || || || || HS1000000090441 || || GADD45A || HS1000000090441 || || 6303672	0.21	0.25	-0.17	1.01	1.42	1.84
6308127	|| || || || || HS1000000012861 || || ANK3 || HS1000000012861 || || 6308127	-0.38	-1.09	-0.27	0.97	0.95	0.48
6306857	|| || || || || HS1000000300396 || || RAD51 || HS1000000300396 || || 6306857	-1.03	-0.73	-0.96	0.57	1.03	-0.05
6315693	|| || || || || HS1000000222631 || || BIRC1 || HS1000000222631 || || 6315693	-2.63	-1.35	-1.21	0.51	-0.12	-0.26
6316396	|| || || || || HS1000000507676 || || NALP1 || HS1000000507676 || || 6316396	-0.51	-0.41	0	1.07	0.75	0.74
6301782	|| || || || || HS1000000615345 || || ELMO2 || HS1000000615345 || || 6301782	-0.77	-0.94	-0.92	0.39	-0.07	0.29
6316190	|| || || || || HS1000000603936 || || RTN4 || HS1000000603936 || || 6316190	-1.87	-2.05	-1.99	0.15	0.02	-1.21
6323552	|| || || || || HS1000000110185 || || ERCC2 || HS1000000110185 || || 6323552	-1.04	-1.19	-0.94	0.62	0.1	-0.15
6313469	|| || || || || HS1000000544746 || || CLUL1 || HS1000000544746 || || 6313469	-0.28	-0.09	-0.43	0.65	0.76	0.78
6313435	|| || || || || HS1000000510879 || || ACIN1 || HS1000000510879 || || 6313435	-0.82	-0.98	-0.24	0.86	0.88	0.29
Uninfected + STS vs WT Shigella infected + STS: 532 Spots showing stastically significant differences (SAM FDR of 2.79) between the two indicated groups.
BIOSEQUENCE_ID	NAME	Uninfected 05 hr STS	Uninfected 1 hr STS	Uninfected 2 hr STS	Uninfected 2.75 hr STS	2457T-Infected 05 hr STS	2457T-infected 1 hr STS	2457T-infected 2 hr STS	2457T-infected 2.75 hr STS
6312059	|| || || || || HS1000000507435 || || NALP1 || HS1000000507435 || || 6312059	0.1	0.6	0.79	0.92	-1.35	-1.91	-0.64	-1.47
6300733	|| || || || || HS1000000245137 || || PDCD1 || HS1000000245137 || || 6300733	0.13	0.4	0.62	0.24	-2.21	-1.94	-0.48	-1.92
6323228	|| || || || || HS1000000507477 || || NALP1 || HS1000000507477 || || 6323228	0.15	0.59	0.51	0.37	-2.08	-2.17	-0.71	-1.03
6320262	|| || || || || HS1000000394761 || || ENC1 || HS1000000394761 || || 6320262	0.58	0.21	0.47	0.43	-0.48	-1.44	-1.12	-1.98
6311853	|| || || || || SA_23_P163087 || || NID2 || SA_23_P163087 || || 6311853	0.26	0.06	-1.13	-0.63	-2.24	-2.2	-2.06	-3.63
6317284	|| || || || || HS1000000245088 || || PDCD1 || HS1000000245088 || || 6317284	0.14	0.56	0.75	0.26	-2.38	-1.94	-0.3	-2.24
6304899	|| || || || || HS1000000104926 || || EMP1 || HS1000000104926 || || 6304899	-0.01	0.17	0.51	0.33	-0.72	-1.02	-1.31	-0.71
6307519	|| || || || || HS1000000094057 || || DNASE1L3 || HS1000000094057 || || 6307519	0.96	0.38	1.16	0.46	-0.8	-1.36	-0.68	-0.25
6308304	|| || || || || HS1000000090416 || || GADD45A || HS1000000090416 || || 6308304	-0.51	-0.43	-0.75	-0.59	3.25	2.96	3.22	3.01
6305056	|| || || || || HS1000000183304 || || JUN || HS1000000183304 || || 6305056	-1.41	-2.33	-1.8	-1.46	3.38	3.09	2.93	2.8
6310007	|| || || || || HS1000000183257 || || JUN || HS1000000183257 || || 6310007	-0.43	-0.51	-0.88	-0.57	2.86	2.76	2.64	2.92
6309132	|| || || || || HS1000000090407 || || GADD45A || HS1000000090407 || || 6309132	-0.19	-0.34	-0.5	-0.22	2.99	2.69	2.78	2.89
6312050	|| || || || || HS1000000090451 || || GADD45A || HS1000000090451 || || 6312050	-0.31	-0.64	-1.02	-0.29	3.24	3.08	3.1	3.04
6319447	|| || || || || HS1000000183403 || || JUN || HS1000000183403 || || 6319447	-0.59	-0.91	-1.38	-0.77	3.19	2.98	2.64	3
6312847	|| || || || || HS1000000183472 || || JUN || HS1000000183472 || || 6312847	-0.82	-0.81	-1.46	-0.67	3.05	2.77	2.72	3.18
6310329	|| || || || || HS1000000183265 || || JUN || HS1000000183265 || || 6310329	-1.24	-1.04	-1.37	-0.68	3.2	2.85	2.53	2.64
6312486	|| || || || || HS1000000183385 || || JUN || HS1000000183385 || || 6312486	-0.47	-0.57	-0.91	-0.32	2.6	2.44	2.51	2.64
6323939	|| || || || || HS1000000183216 || || JUN || HS1000000183216 || || 6323939	-0.98	-1.29	-1.64	-1.27	2.27	2.46	2.9	2.14
6311267	|| || || || || HS1000000183502 || || JUN || HS1000000183502 || || 6311267	-0.91	-0.47	-1.03	-0.44	3.28	2.8	2.65	2.88
6304037	|| || || || || HS1000000183283 || || JUN || HS1000000183283 || || 6304037	-0.84	-1.46	-1.76	-1.49	3.14	2.98	2.54	2.37
6314068	|| || || || || HS1000000183532 || || JUN || HS1000000183532 || || 6314068	-0.8	-0.72	-1.06	-0.37	2.96	2.9	2.39	2.75
6313108	|| || || || || HS1000000183435 || || JUN || HS1000000183435 || || 6313108	-1.18	-0.87	-1.43	-2.3	3.41	3.2	2.9	2.9
6313649	|| || || || || HS1000000183252 || || JUN || HS1000000183252 || || 6313649	-0.8	-0.99	-0.87	-0.42	2.84	2.53	2.96	2.28
6310265	|| || || || || HS1000000183235 || || JUN || HS1000000183235 || || 6310265	-0.56	-1.01	-1.46	-0.64	3.11	2.62	2.53	2.77
6305165	|| || || || || HS1000000183343 || || JUN || HS1000000183343 || || 6305165	-0.69	-0.68	-1.1	-0.36	2.5	2.39	2.14	2.67
6316042	|| || || || || HS1000000183258 || || JUN || HS1000000183258 || || 6316042	-0.15	-0.73	-0.95	-0.76	3.38	2.77	2.68	2.69
6308395	|| || || || || HS1000000090459 || || GADD45A || HS1000000090459 || || 6308395	-0.92	-1.45	-1.44	-1.35	2.44	2.61	2.26	1.64
6301781	|| || || || || HS1000000090429 || || GADD45A || HS1000000090429 || || 6301781	-0.68	-1.06	-1.11	-1.02	2.47	2.65	2.45	1.77
6307626	|| || || || || HS1000000183451 || || JUN || HS1000000183451 || || 6307626	-0.57	-0.85	-1.4	-0.64	2.35	2.24	2.12	2.31
6313114	|| || || || || HS1000000183365 || || JUN || HS1000000183365 || || 6313114	-0.46	0.15	-0.1	-0.31	3.28	2.74	2.82	2.68
6315481	|| || || || || HS1000000183310 || || JUN || HS1000000183310 || || 6315481	-0.74	-0.83	-1	-1.14	2.49	1.82	1.83	1.98
6314063	|| || || || || HS1000000183549 || || JUN || HS1000000183549 || || 6314063	-1.64	-2.1	-2.52	-1.57	2.73	3.03	2.73	1.58
6316436	|| || || || || HS1000000183436 || || JUN || HS1000000183436 || || 6316436	-0.3	-0.19	-0.77	-0.4	3.39	2.96	2.51	2.67
6319195	|| || || || || HS1000000183336 || || JUN || HS1000000183336 || || 6319195	-0.22	-0.03	-0.55	-0.01	3.43	2.83	2.69	2.76
6306491	|| || || || || HS1000000090402 || || GADD45A || HS1000000090402 || || 6306491	-0.85	-1.15	-1.17	-0.8	2.52	2.6	2.45	1.63
6318367	|| || || || || HS1000000183221 || || JUN || HS1000000183221 || || 6318367	-1.03	-0.87	-1.07	-1.55	3.2	3.07	2.81	1.87
6318109	|| || || || || HS1000000183520 || || JUN || HS1000000183520 || || 6318109	-0.45	0.23	-0.74	-0.33	3.38	2.79	2.8	2.72
6318412	|| || || || || HS1000000183490 || || JUN || HS1000000183490 || || 6318412	-0.31	0.17	-0.5	-0.49	3.65	2.8	2.86	2.68
6318399	|| || || || || HS1000000090390 || || GADD45A || HS1000000090390 || || 6318399	-0.22	-0.12	-0.64	0.11	2.36	2.25	2.61	2.37
6303739	|| || || || || HS1000000183412 || || JUN || HS1000000183412 || || 6303739	-0.42	-0.59	-1.31	-0.18	3.46	2.87	2.39	2.88
6318155	|| || || || || HS1000000183515 || || JUN || HS1000000183515 || || 6318155	-0.67	-0.76	-0.8	-0.08	3.75	3.02	2.88	2.33
6303047	|| || || || || HS1000000183291 || || JUN || HS1000000183291 || || 6303047	-0.58	-0.22	-0.45	-0.37	2.73	2.18	1.98	1.99
6324382	|| || || || || HS1000000351882 || || TNFAIP3 || HS1000000351882 || || 6324382	-0.08	-1.01	-0.88	-0.6	3.44	2.98	2.85	2.13
6319013	|| || || || || HS1000000183545 || || JUN || HS1000000183545 || || 6319013	-1.01	-0.16	-0.9	0.05	3.57	3.15	3.05	2.42
6308604	|| || || || || HS1000000183377 || || JUN || HS1000000183377 || || 6308604	-0.45	-0.91	-1.51	-0.64	2.38	2.11	1.74	2.19
6307121	|| || || || || HS1000000183441 || || JUN || HS1000000183441 || || 6307121	-0.15	-0.67	-0.51	-0.36	2.85	2.48	2.03	1.95
6323686	|| || || || || HS1000000183229 || || JUN || HS1000000183229 || || 6323686	-1.02	-1.11	-2.57	-0.68	3.25	3.18	2.79	2.13
6301543	|| || || || || HS1000000183186 || || JUN || HS1000000183186 || || 6301543	-0.89	-0.96	-2.89	-1.32	2.79	2.81	2.34	2.31
6323251	|| || || || || HS1000000351907 || || TNFAIP3 || HS1000000351907 || || 6323251	-0.36	-0.82	-0.98	-0.98	2.99	2.18	1.73	1.96
6320061	|| || || || || HS1000000183417 || || JUN || HS1000000183417 || || 6320061	-0.52	-0.14	-0.69	0.35	2.87	2.27	2.34	2.51
6324919	|| || || || || HS1000000351971 || || TNFAIP3 || HS1000000351971 || || 6324919	-0.83	-1.06	-0.54	-0.14	3.05	2.5	2.63	1.73
6323906	|| || || || || HS1000000183203 || || JUN || HS1000000183203 || || 6323906	-1.52	-0.94	-0.84	-1	2.6	2.49	2.25	1.17
6311290	|| || || || || HS1000000518368 || || SULF1 || HS1000000518368 || || 6311290	0	-0.14	-0.25	0	1.94	1.97	1.52	2.16
6301416	|| || || || || HS1000000183398 || || JUN || HS1000000183398 || || 6301416	-0.54	-0.83	-0.84	-0.45	1.3	1.16	1.22	1
6306955	|| || || || || HS1000000183422 || || JUN || HS1000000183422 || || 6306955	-0.6	-0.37	-0.7	-0.21	2.9	2.24	2.12	1.58
6315205	|| || || || || HS1000000351844 || || TNFAIP3 || HS1000000351844 || || 6315205	-0.48	-0.43	0.25	0.66	3.77	3.83	2.75	2.76
6319710	|| || || || || HS1000000183507 || || JUN || HS1000000183507 || || 6319710	-0.31	-0.47	-0.4	-0.36	4.05	3.48	2.23	2.35
6320856	|| || || || || HS1000000530501 || || PPP1R15A || HS1000000530501 || || 6320856	0.66	0.53	0.24	1.12	2.71	2.84	2.64	2.81
6324812	|| || || || || HS1000000183554 || || JUN || HS1000000183554 || || 6324812	-0.5	-0.36	-0.61	0.21	2.52	1.9	1.82	1.92
6320171	|| || || || || HS1000000230807 || || NFKBIA || HS1000000230807 || || 6320171	-1.25	-1.87	-2.75	-2.6	1.61	1.09	0.66	0.76
6314816	|| || || || || HS1000000165701 || || ID1 || HS1000000165701 || || 6314816	-3.44	-3.4	-4.08	-3.22	-1.12	-1.34	-1.61	-1.4
6317720	|| || || || || HS1000000530511 || || PPP1R15A || HS1000000530511 || || 6317720	-0.22	-0.79	-1.14	-0.31	2.57	2.24	1.83	1.53
6316976	|| || || || || HS1000000351912 || || TNFAIP3 || HS1000000351912 || || 6316976	0.09	-0.39	-0.31	0.09	3.26	2.86	2.27	1.89
6313802	|| || || || || HS1000000230802 || || NFKBIA || HS1000000230802 || || 6313802	-0.36	-1.03	-0.95	-0.81	2.06	1.37	1.12	1.42
6324921	|| || || || || HS1000000183574 || || JUN || HS1000000183574 || || 6324921	-0.02	-0.53	-0.43	-0.22	2.31	1.98	1.82	1.35
6304791	|| || || || || HS1000000230856 || || NFKBIA || HS1000000230856 || || 6304791	-0.87	-1.81	-2.59	-2	2.08	1.82	0.84	0.97
6311317	|| || || || || HS1000000530518 || || PPP1R15A || HS1000000530518 || || 6311317	-0.14	-0.35	-0.29	-0.29	1.82	1.39	1.18	1.31
6300232	|| || || || || HS1000000351952 || || TNFAIP3 || HS1000000351952 || || 6300232	-0.07	-0.85	-1.04	0.23	3.58	3.07	2.11	2.18
6324811	|| || || || || HS1000000230822 || || NFKBIA || HS1000000230822 || || 6324811	-1.23	-1.79	-2.77	-2.91	1.78	1.21	0.61	0.65
6318127	|| || || || || HS1000000230830 || || NFKBIA || HS1000000230830 || || 6318127	-0.59	-0.46	-0.7	-0.77	2.17	1.38	1.19	1.2
6312832	|| || || || || HS1000000518354 || || SULF1 || HS1000000518354 || || 6312832	0	0	-0.26	0.45	2.29	1.68	2.09	2.69
6306486	|| || || || || HS1000000226927 || || 38597::CG4623 || HS1000000226927 || || 6306486	-0.27	0.48	0.17	0	2.01	2.49	1.82	2.75
6321607	|| || || || || HS1000000023323 || || RHOB || HS1000000023323 || || 6321607	-0.73	-1.39	-1.78	-1.88	1.16	1.02	0.72	0.46
6316399	|| || || || || HS1000000090424 || || GADD45A || HS1000000090424 || || 6316399	-0.07	-0.09	-0.28	-0.25	0.98	1.42	1.31	1.41
6303435	|| || || || || HS1000000671903 || || MYO18A || HS1000000671903 || || 6303435	-0.53	-0.52	-0.74	-0.41	0.65	0.73	0.87	0.77
6308630	|| || || || || HS1000000230848 || || NFKBIA || HS1000000230848 || || 6308630	-0.5	-1.02	-1.17	-0.7	1.63	1.37	0.82	0.79
6317180	|| || || || || HS1000000230797 || || NFKBIA || HS1000000230797 || || 6317180	-0.98	-1.52	-1.77	-1.92	1.43	0.68	0.26	0.54
6306594	|| || || || || HS1000000230788 || || NFKBIA || HS1000000230788 || || 6306594	-1.16	-1.68	-1.64	-2.05	2.15	1.57	0.73	0.29
6315518	|| || || || || HS1000000183485 || || JUN || HS1000000183485 || || 6315518	-0.54	-0.99	-0.87	-0.53	1.14	0.99	1.02	0.54
6303228	|| || || || || HS1000000411378 || || IER3 || HS1000000411378 || || 6303228	-0.31	-0.96	-1.1	-0.64	1.66	1.05	0.82	1.31
6324610	|| || || || || HS1000000351976 || || TNFAIP3 || HS1000000351976 || || 6324610	-0.33	-0.58	-0.32	-0.02	3.16	2.44	1.88	1.42
6313274	|| || || || || HS1000000165624 || || ID1 || HS1000000165624 || || 6313274	-3.03	-3.24	-3.82	-3.6	-1.31	-1.94	-1.65	-1.36
6305484	|| || || || || HS1000000023126 || || RHOB || HS1000000023126 || || 6305484	-0.59	-1.44	-1.73	-2.36	1.73	2.07	1.17	0.58
6314038	|| || || || || HS1000000230869 || || NFKBIA || HS1000000230869 || || 6314038	-1.51	-1.1	-2.74	-2.02	1.42	1.11	0.8	0.17
6321945	|| || || || || HS1000009803376 || || JUND || HS1000009803376 || || 6321945	-0.02	-0.31	-0.14	0.1	1.68	1.3	1.2	1.3
6322179	|| || || || || HS1000000090398 || || GADD45A || HS1000000090398 || || 6322179	-0.08	0.18	-0.02	-0.18	1.15	1.24	1.51	1.3
6314951	|| || || || || HS1000000230815 || || NFKBIA || HS1000000230815 || || 6314951	-0.74	-1.37	-1.61	-1.15	1.33	0.93	0.29	0.66
6308848	|| || || || || HS1000000530493 || || PPP1R15A || HS1000000530493 || || 6308848	0.24	-0.47	-0.47	-0.57	3.22	1.84	2.3	1.48
6313691	|| || || || || HS1000000411352 || || IER3 || HS1000000411352 || || 6313691	0	-0.67	-0.67	0	2.22	1.55	1.42	1.32
6310252	|| || || || || HS1000000351963 || || TNFAIP3 || HS1000000351963 || || 6310252	-0.33	-0.93	0.5	-1.47	4.01	3.51	2.98	1.47
6305480	|| || || || || HS1000000141363 || || GRB2 || HS1000000141363 || || 6305480	-0.83	-1.11	-0.53	-0.88	0.46	0.54	0.45	0.68
6322798	|| || || || || HS1000000022967 || || RHOB || HS1000000022967 || || 6322798	-0.37	-0.83	-1.41	-1.93	1.93	2.21	0.92	1.04
6317024	|| || || || || HS1000000183327 || || JUN || HS1000000183327 || || 6317024	0.07	-0.36	-0.2	0.48	2.02	1.46	1.67	1.62
6316365	|| || || || || HS1000000304831 || || RBBP4 || HS1000000304831 || || 6316365	0	0	-0.62	0.37	1.34	2.2	1.86	1.94
6320878	|| || || || || SA_23_P106002 || || NFKBIA || SA_23_P106002 || || 6320878	-0.56	-0.8	-1.82	-2.28	1.54	1.32	1.1	0.75
6315612	|| || || || || HS1000000183159 || || JUN || HS1000000183159 || || 6315612	-0.03	0.33	-0.11	0.1	1.93	1.57	1.77	1.21
6308279	|| || || || || HS1000000230638 || || NFKB2 || HS1000000230638 || || 6308279	-0.21	-0.3	0.04	-0.31	1.14	1.24	1.06	0.88
6302688	|| || || || || HS1000000433984 || || TRAF4 || HS1000000433984 || || 6302688	-1.26	-1.12	-0.94	-1.33	0.85	0.52	0.42	-0.02
6300406	|| || || || || HS1000000022933 || || RHOB || HS1000000022933 || || 6300406	-0.39	-0.53	-1.42	-1.04	1.24	0.95	0.74	0.99
6324866	|| || || || || HS1000000206751 || || MCL1 || HS1000000206751 || || 6324866	-0.23	0.02	-0.58	-0.38	1.93	1.31	0.97	1.65
6302864	|| || || || || HS1000000023160 || || RHOB || HS1000000023160 || || 6302864	-0.5	-0.77	-1.55	-1.7	1.3	1.04	0.67	0.74
6305486	|| || || || || HS1000000022909 || || RHOB || HS1000000022909 || || 6305486	-0.43	-0.82	-1.51	-1.48	1.28	0.82	0.68	0.77
6307403	|| || || || || HS1000000230768 || || NFKBIA || HS1000000230768 || || 6307403	-1.17	-0.6	-1.65	-1.86	1.6	1.07	0.4	0.7
6322684	|| || || || || HS1000000023366 || || RHOB || HS1000000023366 || || 6322684	-0.57	-1.63	-2.38	-2.29	1.31	0.67	0.69	0.55
6310477	|| || || || || HS1000000023353 || || RHOB || HS1000000023353 || || 6310477	-0.48	-1.02	-1.65	-1.74	1.18	1.07	0.68	0.5
6307546	|| || || || || HS1000000023301 || || RHOB || HS1000000023301 || || 6307546	-0.86	-0.88	-1.81	-2.11	1.15	0.89	0.8	0.29
6314430	|| || || || || HS1000000023327 || || RHOB || HS1000000023327 || || 6314430	-0.39	-0.64	-1.38	-1.68	1.25	1.31	0.89	0.74
6312916	|| || || || || HS1000000022962 || || RHOB || HS1000000022962 || || 6312916	-0.41	-0.34	-1.03	-0.37	1.11	0.88	0.81	1.24
6301863	|| || || || || HS1000000128095 || || FOSL2 || HS1000000128095 || || 6301863	-0.33	-0.52	-1.02	-0.55	1.17	1.13	0.59	0.95
6316707	|| || || || || HS1000000023078 || || RHOB || HS1000000023078 || || 6316707	-0.45	-1.11	-1.77	-1.86	1.36	0.96	0.59	0.71
6313371	|| || || || || HS1000000183477 || || JUN || HS1000000183477 || || 6313371	0.51	0.46	0.22	0.55	1.73	1.59	1.74	2.17
6323617	|| || || || || HS1000000230792 || || NFKBIA || HS1000000230792 || || 6323617	-0.99	-1.65	-4.09	-3.2	2.23	1.71	0.88	0.53
6304264	|| || || || || HS1000000411347 || || IER3 || HS1000000411347 || || 6304264	0.03	-0.58	-1.14	-0.22	2.19	1.55	1.14	1.49
6313606	|| || || || || HS1000000023262 || || RHOB || HS1000000023262 || || 6313606	-0.62	-0.93	-1.69	-1.76	1.15	0.89	0.4	0.67
6310092	|| || || || || HS1000000626270 || || CARD14 || HS1000000626270 || || 6310092	0.06	0.34	0.12	0.54	1.92	1.34	1.8	1.92
6309486	|| || || || || HS1000000022877 || || RHOB || HS1000000022877 || || 6309486	-0.67	-0.68	-1.49	-1.29	1.31	0.97	0.38	0.76
6307844	|| || || || || HS1000000234300 || || NPM1 || HS1000000234300 || || 6307844	-0.92	-1.93	-0.47	-1.08	1.54	0.63	0.9	1.2
6313439	|| || || || || HS1000000134006 || || GAS6 || HS1000000134006 || || 6313439	-0.76	-0.77	-0.67	-0.66	0.57	0.27	0.68	0.89
6314495	|| || || || || HS1000000023306 || || RHOB || HS1000000023306 || || 6314495	-0.55	-1.09	-1.79	-1.98	1.34	1.03	0.73	0.41
6304491	|| || || || || HS1000000530531 || || PPP1R15A || HS1000000530531 || || 6304491	0.56	0.58	-0.18	1.12	2.4	2.27	2.21	2.69
6310298	|| || || || || HS1000000023096 || || RHOB || HS1000000023096 || || 6310298	-0.43	-0.46	-1.54	-1.57	1.02	1.2	0.99	0.85
6300547	|| || || || || HS1000000090382 || || GADD45A || HS1000000090382 || || 6300547	-0.35	-0.25	0.19	0.02	1.66	1.13	1.22	1.31
6318183	|| || || || || HS1000000530550 || || PPP1R15A || HS1000000530550 || || 6318183	0.4	0.39	-0.11	0.43	1.67	1.59	1.85	2.35
6321806	|| || || || || HS1000000230665 || || NFKB2 || HS1000000230665 || || 6321806	-0.09	-0.54	-0.36	-0.45	1.2	1.1	0.7	0.9
6303406	|| || || || || HS1000000128161 || || FOSL2 || HS1000000128161 || || 6303406	-0.3	-0.52	-0.87	-0.65	1.07	0.89	0.48	1.11
6321793	|| || || || || HS1000000183356 || || JUN || HS1000000183356 || || 6321793	-0.16	0.31	-0.9	-0.14	2.42	1.66	1.6	1.42
6309855	|| || || || || HS1000000372946 || || YWHAZ || HS1000000372946 || || 6309855	-0.07	0.26	0.57	0.39	1.46	1.79	2.26	2.29
6306315	|| || || || || HS1000000411389 || || IER3 || HS1000000411389 || || 6306315	-0.18	-0.88	-1.04	-0.83	1.51	1.05	0.75	0.72
6311311	|| || || || || HS1000000252555 || || PIN1 || HS1000000252555 || || 6311311	-0.78	-0.96	-1.23	-0.82	0.7	0.21	0.67	0.23
6322639	|| || || || || HS1000000243742 || || PCNA || HS1000000243742 || || 6322639	-1.27	-0.52	-1.25	-0.94	1.19	0.6	1.14	0.28
6316624	|| || || || || HS1000000023332 || || RHOB || HS1000000023332 || || 6316624	-0.59	-1.15	-1.67	-1.94	1.14	0.86	0.45	0.35
6320300	|| || || || || HS1000000023190 || || RHOB || HS1000000023190 || || 6320300	-0.67	-1.09	-2.03	-2.26	1.14	0.82	0.61	0.37
6303823	|| || || || || HS1000000183572 || || JUN || HS1000000183572 || || 6303823	0.49	0.35	0.15	1.08	2.13	1.81	2.22	2.46
6318018	|| || || || || HS1000000022955 || || RHOB || HS1000000022955 || || 6318018	-0.58	-0.71	-1.53	-1.79	1.33	1.04	0.4	0.79
6324918	|| || || || || HS1000000469609 || || SEMA4D || HS1000000469609 || || 6324918	-0.19	-0.39	-0.44	-0.24	0.78	0.61	0.71	0.79
6324543	|| || || || || HS1000000437570 || || ESPL1 || HS1000000437570 || || 6324543	-0.42	-1.68	-1.89	-1.17	0.88	0.45	0.53	0.83
6322331	|| || || || || HS1000000023318 || || RHOB || HS1000000023318 || || 6322331	-0.54	-0.61	-1.33	-1.36	0.84	0.67	0.4	0.67
6304647	|| || || || || HS1000000532807 || || MTCH1 || HS1000000532807 || || 6304647	0	0	0.14	-0.07	1.22	1.96	1.73	2.8
6320132	|| || || || || HS1000000434090 || || TRAF4 || HS1000000434090 || || 6320132	-0.45	0.03	0.06	0.06	1.37	0.95	1.29	1.3
6317107	|| || || || || HS1000000023341 || || RHOB || HS1000000023341 || || 6317107	-0.48	-0.79	-1.7	-1.79	1.14	0.9	0.68	0.47
6312026	|| || || || || HS1000000351877 || || TNFAIP3 || HS1000000351877 || || 6312026	-0.36	-2.04	0.03	-0.28	2.98	2.77	2.09	1.12
6320181	|| || || || || HS1000000530541 || || PPP1R15A || HS1000000530541 || || 6320181	0	-0.17	-0.12	0.16	1.09	1.12	1.23	1.72
6324853	|| || || || || HS1000000023138 || || RHOB || HS1000000023138 || || 6324853	-0.85	-1.39	-1.92	-2.52	1.16	0.79	0.56	-0.1
6322993	|| || || || || HS1000000144958 || || GSR || HS1000000144958 || || 6322993	-0.38	-0.75	0.21	-0.42	1.05	1.82	1.54	1.04
6306902	|| || || || || HS1000000433999 || || TRAF4 || HS1000000433999 || || 6306902	-0.97	-0.92	-1.01	-0.99	0.43	0.07	0	0.03
6322773	|| || || || || HS1000000351947 || || TNFAIP3 || HS1000000351947 || || 6322773	-0.22	-1.2	0.14	-0.25	2.93	2.66	2.2	0.9
6309518	|| || || || || HS1000000353789 || || TP53BP2 || HS1000000353789 || || 6309518	-0.92	-0.89	-0.65	-0.77	0.98	0.36	0.42	0.3
6307720	|| || || || || HS1000000654264 || || EDARADD || HS1000000654264 || || 6307720	0	0.11	-0.15	0	1.32	1.21	2.45	2.01
6302035	|| || || || || HS1000000023083 || || RHOB || HS1000000023083 || || 6302035	-0.43	-0.6	-1.53	-1.46	0.8	0.74	0.52	0.94
6316568	|| || || || || HS1000000023108 || || RHOB || HS1000000023108 || || 6316568	-0.24	-0.76	-1.59	-1.34	1.13	0.98	0.54	0.77
6319723	|| || || || || HS1000000334338 || || STAT1 || HS1000000334338 || || 6319723	-0.2	0.38	-1	0	1.45	1.98	1.47	1.45
6319230	|| || || || || HS1000000023133 || || RHOB || HS1000000023133 || || 6319230	-0.63	-1.53	-2.18	-1.97	0.84	0.87	0.34	-0.04
6310285	|| || || || || HS1000000230825 || || NFKBIA || HS1000000230825 || || 6310285	-1.89	-2.93	-4.42	-3.81	1.05	0.36	-0.13	-1.41
6308213	|| || || || || HS1000000620580 || || AXUD1 || HS1000000620580 || || 6308213	-1.39	-1.56	-2.33	-0.36	1.67	1.61	0.81	0.23
6302138	|| || || || || HS1000000019907 || || APOE || HS1000000019907 || || 6302138	-0.49	-1.15	-1.07	-0.98	0.29	0.3	0.4	0.81
6310441	|| || || || || HS1000000417567 || || DNAJA3 || HS1000000417567 || || 6310441	-0.3	0	-0.35	0	0.81	1.61	1.12	1.29
6322632	|| || || || || HS1000000626171 || || CARD14 || HS1000000626171 || || 6322632	-0.12	0.01	-0.18	-0.4	1.26	0.75	1.14	1.54
6315586	|| || || || || HS1000000183278 || || JUN || HS1000000183278 || || 6315586	-0.64	-0.83	-0.49	-0.37	1.2	0.97	1.42	0.34
6309427	|| || || || || HS1000000858268 || || RPL13A || HS1000000858268 || || 6309427	-0.43	-0.18	-1.33	-0.98	1.25	0.88	0.61	1.19
6318470	|| || || || || HS1000000090454 || || GADD45A || HS1000000090454 || || 6318470	0.01	0.69	0.38	-0.63	2.28	1.75	2.3	1.53
6323826	|| Foot-and-mouth disease virus SAT 2_21389702_140 || || || SAT || SA_23_P137016 || || 2 || SA_23_P137016 || || 6323826	0.48	0.1	0.82	0.95	2.08	1.72	2.31	2.13
6317361	|| || || || || HS1000000238100 || || OPA1 || HS1000000238100 || || 6317361	0	-0.07	-0.37	0	1.19	0.75	1.23	1.19
6302192	|| || || || || HS1000000128126 || || FOSL2 || HS1000000128126 || || 6302192	-1.02	-1.47	-1.73	-1.23	0.12	0.02	-0.1	-0.29
6320565	|| || || || || HS1000000023249 || || RHOB || HS1000000023249 || || 6320565	-0.84	-0.88	-1.83	-2.11	1.05	0.85	0.53	-0.02
6317104	|| || || || || HS1000000230525 || || NFKB2 || HS1000000230525 || || 6317104	0.18	0.05	0.23	0.56	1.24	1.37	1.34	1.5
6303038	|| || || || || HS1000000022882 || || RHOB || HS1000000022882 || || 6303038	-0.28	-0.44	-1.32	-1.17	1	0.78	0.56	0.85
6310610	|| || || || || HS1000000183446 || || JUN || HS1000000183446 || || 6310610	0	0.17	0.12	0	3.17	1.81	1.46	1.68
6312494	|| || || || || HS1000000023276 || || RHOB || HS1000000023276 || || 6312494	-0.44	-0.93	-1.63	-2.01	1.2	1.04	0.56	0.28
6304312	|| || || || || HS1000000417520 || || DNAJA3 || HS1000000417520 || || 6304312	-1.82	-2.25	-2.44	-2.33	-0.83	-0.51	-1.15	-0.05
6316467	|| || || || || HS1000000128164 || || FOSL2 || HS1000000128164 || || 6316467	-0.93	-1.32	-1.46	-1.22	0.18	0.07	0.11	-0.35
6313044	|| || || || || HS1000000403307 || || PEA15 || HS1000000403307 || || 6313044	-0.7	-0.92	-1.03	0.03	1.45	0.55	0.9	1.52
6317649	|| || || || || HS1000000089613 || || DCC || HS1000000089613 || || 6317649	-1.92	-1.43	-1.33	-1.86	0.06	-0.37	-0.31	-0.57
6302674	|| || || || || HS1000000183183 || || JUN || HS1000000183183 || || 6302674	-0.12	-0.77	-1.8	-1.33	1.66	1.51	1.07	0.38
6316647	|| || || || || HS1000000028505 || || BCL2L2 || HS1000000028505 || || 6316647	-0.45	-0.89	-1.23	-0.95	0.42	0.38	0.22	0.75
6317921	|| || || || || HS1000000543291 || || NGFRAP1 || HS1000000543291 || || 6317921	-0.25	-0.47	-1.03	-0.39	1.12	0.79	0.59	0.75
6321016	|| || || || || HS1000000394886 || || ENC1 || HS1000000394886 || || 6321016	-0.26	-0.51	-1.37	-0.35	0.67	1.06	1.03	0.96
6322763	|| || || || || HS1000000356029 || || TPT1 || HS1000000356029 || || 6322763	-1.33	-1.5	-0.81	0.06	1.87	0.88	0.63	1.98
6306298	|| || || || || HS1000000023340 || || RHOB || HS1000000023340 || || 6306298	-0.84	-0.95	-1.86	-2.16	0.89	0.73	0.21	0.02
6319146	|| || || || || HS1000000230843 || || NFKBIA || HS1000000230843 || || 6319146	-0.96	-0.31	-1.42	-1.93	1.2	0.69	0.77	0.35
6312860	|| || || || || HS1000000326149 || || SLIT1 || HS1000000326149 || || 6312860	-0.72	-0.73	-0.34	-1.15	0.82	0.54	0.32	0.61
6320153	|| || || || || HS1000000023314 || || RHOB || HS1000000023314 || || 6320153	-0.77	-0.91	-1.37	-1.35	0.94	0.41	0.29	-0.05
6308952	|| || || || || HS1000000530506 || || PPP1R15A || HS1000000530506 || || 6308952	0.2	0	-0.55	-0.22	2.65	2.27	1.83	0.81
6302658	|| || || || || HS1000000626228 || || CARD14 || HS1000000626228 || || 6302658	-0.15	-1.22	-1.11	0.1	1.7	1.3	0.84	1.24
6324217	|| || || || || HS1000000289032 || || PTPN6 || HS1000000289032 || || 6324217	-0.67	-0.08	-0.17	-0.54	0.75	0.9	1.11	1.71
6308617	|| || || || || HS1000000230580 || || NFKB2 || HS1000000230580 || || 6308617	0.16	0.08	0.19	0.5	1.23	1.29	1.19	1.6
6304643	|| || || || || HS1000000022904 || || RHOB || HS1000000022904 || || 6304643	-0.47	-0.55	-1.07	-0.63	1.22	0.91	0.44	0.4
6306133	|| || || || || HS1000000023346 || || RHOB || HS1000000023346 || || 6306133	-0.52	-0.44	-1.56	-1.42	0.9	0.57	0.55	0.54
6320148	|| || || || || HS1000000023127 || || RHOB || HS1000000023127 || || 6320148	-0.23	-0.44	-1.47	-2.52	1.74	1.42	0.98	0.86
6322307	|| || || || || HS1000000326065 || || SLIT1 || HS1000000326065 || || 6322307	0.03	-0.7	-0.88	-0.72	0.86	0.63	0.68	1.01
6306945	|| || || || || HS1000000230725 || || NFKB2 || HS1000000230725 || || 6306945	-0.07	0.21	0.11	0.34	1.14	1.14	1.23	1.01
6317301	|| || || || || HS1000000230614 || || NFKB2 || HS1000000230614 || || 6317301	0.08	0.13	0.18	0.55	1.26	1.25	1.22	1.54
6308397	|| || || || || HS1000000023049 || || RHOB || HS1000000023049 || || 6308397	-0.27	-0.48	-1.09	-0.27	0.83	0.77	0.58	0.94
6310583	|| || || || || HS1000000128083 || || FOSL2 || HS1000000128083 || || 6310583	-0.89	-1.01	-1.48	-1.28	0.22	-0.12	-0.05	-0.12
6323310	|| || || || || HS1000000023091 || || RHOB || HS1000000023091 || || 6323310	-0.33	-0.78	-1.44	-1.9	1.28	1	0.44	0.43
6307513	|| || || || || HS1000000128088 || || FOSL2 || HS1000000128088 || || 6307513	0.11	0.12	-0.4	-0.27	1.55	1.3	0.82	1.06
6313831	|| || || || || HS1000000221528 || || MYBL2 || HS1000000221528 || || 6313831	-1.08	-1.49	-1	-1.24	0.37	0.1	-0.32	-0.08
6308092	|| || || || || HS1000000246350 || || PDE1B || HS1000000246350 || || 6308092	-0.05	-0.62	-0.46	0.01	1.55	0.65	1.04	1.57
6317608	|| || || || || HS1000000023224 || || RHOB || HS1000000023224 || || 6317608	-0.32	-0.57	-1.11	-0.68	0.91	0.65	0.44	0.42
6304563	|| || || || || HS1000000018980 || || BIRC2 || HS1000000018980 || || 6304563	-0.63	-1.75	-0.41	-0.65	0.54	1.15	0.94	0.6
6320396	|| || || || || HS1000000146868 || || GZMH || HS1000000146868 || || 6320396	0.14	-0.28	-0.33	-0.19	1.03	0.84	1.73	2.06
6317262	|| || || || || HS1000000597644 || || BCAP29 || HS1000000597644 || || 6317262	-0.12	0.51	0.87	0.62	1.49	2.19	1.88	2.32
6300677	|| || || || || HS1000000600076 || || SPHK2 || HS1000000600076 || || 6300677	0.24	0.14	0.02	0.4	1.59	1.06	1.14	1.42
6322432	|| || || || || HS1000000390585 || || CUL4A || HS1000000390585 || || 6322432	-0.52	-0.44	-0.18	-0.11	1.58	0.59	0.88	1.1
6324684	|| || || || || HS1000000043912 || || CASP9 || HS1000000043912 || || 6324684	-0.74	-1.05	-1.58	-1.73	-0.18	0.5	0.7	0.12
6317521	|| || || || || HS1000000128144 || || FOSL2 || HS1000000128144 || || 6317521	-0.88	-1.15	-1.32	-1.29	0.2	-0.11	0.04	-0.33
6311071	|| || || || || HS1000000620557 || || AXUD1 || HS1000000620557 || || 6311071	-0.34	-0.32	-1.82	-0.26	1.46	0.98	0.96	1.18
6316058	|| || || || || HS1000000356376 || || TRAF2 || HS1000000356376 || || 6316058	-0.33	-0.42	-0.18	-0.42	0.99	0.65	0.54	0.54
6315640	|| || || || || HS1000000022938 || || RHOB || HS1000000022938 || || 6315640	-0.6	-0.47	-1.38	-1.5	1.3	0.99	0.37	0.28
6310320	|| || || || || HS1000000616214 || || P53AIP1 || HS1000000616214 || || 6310320	-0.44	-1.62	-1.18	-1.61	0.14	0.46	0.17	0.44
6316413	|| || || || || HS1000000356983 || || TRAF6 || HS1000000356983 || || 6316413	0	0.2	-0.34	0	1.13	0.87	1.06	0.93
6304450	|| || || || || HS1000000023297 || || RHOB || HS1000000023297 || || 6304450	-0.56	-0.74	-1.65	-1.34	1	0.42	0.45	0.14
6308584	|| || || || || HS1000000437459 || || ESPL1 || HS1000000437459 || || 6308584	-1.19	-1	-1.44	-1.8	0.2	0.12	-0.23	-0.34
6311557	|| || || || || HS1000000023242 || || RHOB || HS1000000023242 || || 6311557	-0.44	-0.37	-0.95	-0.94	0.38	0.41	0.48	0.52
6323445	|| || || || || HS1000000518250 || || SULF1 || HS1000000518250 || || 6323445	-0.02	0.45	-0.51	0.15	1.26	1.46	2.44	3.12
6310022	|| || || || || HS1000000351831 || || TNFAIP3 || HS1000000351831 || || 6310022	-0.22	0.39	-0.27	-0.26	2.02	1.6	1.12	0.93
6308558	|| || || || || HS1000000411360 || || IER3 || HS1000000411360 || || 6308558	-0.05	-0.49	-0.77	0.11	1.26	0.89	0.77	1.35
6313209	|| || || || || HS1000000023337 || || RHOB || HS1000000023337 || || 6313209	-0.59	-1.17	-1.48	-2.09	0.71	0.96	-0.02	0.15
6306131	|| || || || || HS1000000572836 || || CYCS || HS1000000572836 || || 6306131	-0.32	-1.72	-0.65	-0.19	1	0.85	0.89	1.03
6303668	|| || || || || HS1000000230761 || || NFKB2 || HS1000000230761 || || 6303668	0.01	0.37	-0.01	0.02	1.27	0.89	1.08	1.38
6303215	|| || || || || HS1000000206743 || || MCL1 || HS1000000206743 || || 6303215	-0.47	-0.78	-1.34	-0.83	1.08	0.44	0.16	0.53
6321499	|| || || || || HS1000000394853 || || ENC1 || HS1000000394853 || || 6321499	-0.03	-0.36	-0.55	-1.02	1.37	0.95	1.08	0.46
6319608	|| || || || || HS1000000023032 || || RHOB || HS1000000023032 || || 6319608	-0.45	-0.28	-0.78	-0.85	0.42	0.38	0.54	0.49
6324292	|| || || || || HS1000000023173 || || RHOB || HS1000000023173 || || 6324292	-0.51	-0.54	-1.59	-1.49	1.32	0.84	0.39	0.26
6311486	|| || || || || HS1000000202103 || || MAL || HS1000000202103 || || 6311486	-0.07	0.36	-0.06	-0.36	0.91	1.06	1.51	1.71
6317142	|| || || || || HS1000000356350 || || TRAF2 || HS1000000356350 || || 6317142	-0.14	-0.44	-0.22	-0.35	0.72	0.45	0.71	0.6
6302693	|| || || || || HS1000000246204 || || PDE1B || HS1000000246204 || || 6302693	-0.24	-0.56	-0.82	0.29	1.68	0.86	0.88	1.44
6317239	|| || || || || HS1000000430598 || || PTGES || HS1000000430598 || || 6317239	0.11	0.53	0.12	0.15	1.42	1.38	1.5	0.97
6322460	|| || || || || HS1000000023358 || || RHOB || HS1000000023358 || || 6322460	-0.41	-0.38	-1.64	-1.87	0.93	0.61	0.66	0.67
6305619	|| || || || || HS1000000264421 || || PPP2R1A || HS1000000264421 || || 6305619	-0.37	-0.34	-1	-0.86	0.59	0.52	0.32	0.74
6324765	|| || || || || HS1000000615467 || || ELMO2 || HS1000000615467 || || 6324765	-1.31	-1.5	-0.82	-0.77	0.26	-0.17	0.21	0.24
6320456	|| || || || || HS1000000434027 || || TRAF4 || HS1000000434027 || || 6320456	-0.63	-0.95	-2.19	-1.94	0.72	0.04	0.43	0.26
6323950	|| || || || || HS1000000006106 || || ADRA1A || HS1000000006106 || || 6323950	-0.69	0.22	0.41	0.11	2.15	0.99	1.84	1.56
6307797	|| || || || || HS1000000434004 || || TRAF4 || HS1000000434004 || || 6307797	-0.9	-1.1	-0.8	-1.11	0.49	0.32	-0.04	-0.17
6313068	|| || || || || HS1000000183391 || || JUN || HS1000000183391 || || 6313068	-0.05	-0.35	-0.41	-0.31	1.28	0.79	0.95	0.49
6317745	|| || || || || HS1000000356505 || || TRAF2 || HS1000000356505 || || 6317745	-0.46	-0.56	-0.66	-0.77	0.77	0.46	0.34	0.16
6303451	|| || || || || HS1000000230552 || || NFKB2 || HS1000000230552 || || 6303451	0.1	0.05	-0.12	0.4	1.16	1.22	1.03	1.77
6324660	|| || || || || HS1000000455966 || || NME6 || HS1000000455966 || || 6324660	0.18	0.08	0.28	0.19	0.97	0.93	1.15	0.95
6317868	|| || || || || HS1000000411368 || || IER3 || HS1000000411368 || || 6317868	-0.32	-0.82	-1.21	-0.48	1.83	0.76	0.43	0.76
6310098	|| || || || || HS1000000356047 || || TPT1 || HS1000000356047 || || 6310098	-1.85	-1.51	-1.54	-0.18	1	-0.07	0.53	1.18
6304746	|| || || || || HS1000000356439 || || TRAF2 || HS1000000356439 || || 6304746	-0.25	-0.15	-0.37	-0.44	0.73	0.58	0.41	0.61
6316021	|| || || || || HS1000000110464 || || ERCC3 || HS1000000110464 || || 6316021	-1.09	-0.87	-1.43	-0.8	-0.07	0.05	1.11	0.76
6302870	|| || || || || HS1000000411402 || || IER3 || HS1000000411402 || || 6302870	-0.61	-1.94	-1.12	-0.98	0.98	0.6	0.74	-0.21
6313678	|| || || || || HS1000000230851 || || NFKBIA || HS1000000230851 || || 6313678	-0.22	-0.34	-0.53	-0.31	1.21	0.81	0.53	0.51
6320137	|| || || || || HS1000000023059 || || RHOB || HS1000000023059 || || 6320137	-0.17	-0.32	-0.81	-0.18	0.9	0.79	0.57	0.63
6319272	|| || || || || HS1000000023113 || || RHOB || HS1000000023113 || || 6319272	-0.39	-0.37	-1.45	-2.38	1.13	1.43	0.57	0.61
6324225	|| || || || || HS1000000023146 || || RHOB || HS1000000023146 || || 6324225	-0.56	-0.2	-1.22	-1.8	1.34	0.81	0.6	0.45
6319861	|| || || || || HS1000000353646 || || TP53BP2 || HS1000000353646 || || 6319861	-0.56	-1.87	-1.21	-1.92	0.94	0.56	-0.27	0.25
6305336	|| || || || || HS1000000023237 || || RHOB || HS1000000023237 || || 6305336	-0.37	-0.37	-0.99	-0.97	0.43	0.42	0.37	0.61
6324671	|| || || || || HS1000000206708 || || MCL1 || HS1000000206708 || || 6324671	-0.46	-0.55	-1.64	-1.67	1.15	0.64	0.41	0.25
6309050	|| || || || || HS1000000455778 || || NME6 || HS1000000455778 || || 6309050	-0.81	-0.52	-0.41	-0.71	0.2	0.36	0.42	0.81
6305328	|| || || || || HS1000000495038 || || DIDO1 || HS1000000495038 || || 6305328	-0.26	-0.73	-0.83	-0.71	0.9	0.45	0.17	0.65
6311688	|| || || || || HS1000000023219 || || RHOB || HS1000000023219 || || 6311688	-0.64	-0.8	-1.42	-1.79	1.25	0.47	0.1	0.17
6321622	|| || || || || HS1000000088924 || || DAXX || HS1000000088924 || || 6321622	-0.08	0	-0.33	0.23	1.05	0.73	0.99	1.13
6313821	|| || || || || HS1000000023294 || || RHOB || HS1000000023294 || || 6313821	-0.64	-0.86	-1.61	-1.99	0.75	0.74	0	0.06
6320095	|| || || || || HS1000000207443 || || MCM5 || HS1000000207443 || || 6320095	0.27	0	0.06	0	0.9	1.02	1.79	1.48
6320046	|| || || || || HS1000000022984 || || RHOB || HS1000000022984 || || 6320046	-0.28	-0.41	-0.91	-0.86	1.02	0.87	0.17	0.62
6318938	|| || || || || HS1000000128108 || || FOSL2 || HS1000000128108 || || 6318938	-0.11	-0.01	-0.61	-0.06	1.24	0.78	0.66	1.29
6308332	|| || || || || HS1000000023368 || || RHOB || HS1000000023368 || || 6308332	-0.41	-0.53	-1.15	-1.15	0.38	0.28	0.26	0.74
6309924	|| || || || || HS1000000206748 || || MCL1 || HS1000000206748 || || 6309924	-0.1	0	-0.64	0.24	0.77	1.4	1.3	2.15
6312694	|| || || || || HS1000000451589 || || EDIL3 || HS1000000451589 || || 6312694	-0.6	-0.33	-1	0.42	0.79	1.28	1.21	2.19
6323205	|| || || || || HS1000000128103 || || FOSL2 || HS1000000128103 || || 6323205	-0.94	-1.16	-1.61	-1.06	0.32	-0.14	0.24	-0.38
6323350	|| || || || || HS1000000411397 || || IER3 || HS1000000411397 || || 6323350	-0.16	-0.36	-0.97	-0.24	1.86	1.02	0.91	0.53
6304316	|| || || || || HS1000000626273 || || CARD14 || HS1000000626273 || || 6304316	-0.47	-1.19	-1.14	-0.69	0.63	0.32	0	0.33
6324631	|| || || || || HS1000000013478 || || ANK3 || HS1000000013478 || || 6324631	-0.96	-1.4	-1.78	-0.79	0.62	0.04	-0.31	0.75
6302663	|| || || || || HS1000000230708 || || NFKB2 || HS1000000230708 || || 6302663	-0.24	-0.47	-0.44	0.01	0.97	0.74	0.55	1.47
6316977	|| || || || || HS1000000023019 || || RHOB || HS1000000023019 || || 6316977	-0.71	-1.37	-1.64	-1.94	1.1	0.93	0.07	-0.47
6303350	|| || || || || HS1000000023101 || || RHOB || HS1000000023101 || || 6303350	-0.48	-0.28	-0.88	-0.94	0.34	0.29	0.47	0.56
6321952	|| || || || || HS1000000459567 || || TRIP || HS1000000459567 || || 6321952	-0.88	-0.38	-0.54	-0.21	0.68	0.26	0.64	0.83
6323947	|| || || || || HS1000000626330 || || CARD14 || HS1000000626330 || || 6323947	-0.12	0.48	0.22	0.22	1.34	0.91	1.38	1.36
6305341	|| || || || || HS1000000230589 || || NFKB2 || HS1000000230589 || || 6305341	0.13	-0.38	-0.13	0.54	1.3	1.14	1.49	1.01
6302951	|| || || || || HS1000000230820 || || NFKBIA || HS1000000230820 || || 6302951	-0.62	-1.81	-2.21	-1.78	2.12	3.71	0.52	-0.26
6316383	|| || || || || HS1000000023281 || || RHOB || HS1000000023281 || || 6316383	-0.76	-1.65	-3.64	-2.91	0.43	0.85	-0.2	-0.23
6303686	|| || || || || HS1000000548604 || || HTRA2 || HS1000000548604 || || 6303686	0	-0.01	-0.01	0	0.77	0.71	1.01	1.28
6313347	|| || || || || HS1000000344833 || || TFDP1 || HS1000000344833 || || 6313347	-0.43	-0.26	0.15	-0.18	0.74	0.69	0.81	1.2
6313319	|| || || || || HS1000000023183 || || RHOB || HS1000000023183 || || 6313319	-0.45	-0.21	-0.8	-0.85	0.41	0.29	0.57	0.52
6309641	|| || || || || HS1000000230635 || || NFKB2 || HS1000000230635 || || 6309641	-0.35	-0.59	-0.22	-0.8	1.03	0.99	0.38	0.37
6323732	|| || || || || HS1000000304736 || || JARID1A || HS1000000304736 || || 6323732	0.08	-0.78	-0.42	-0.71	1.09	1.19	1.24	0.24
6318733	|| || || || || HS1000000508138 || || CARD8 || HS1000000508138 || || 6318733	0	0.43	0	0.33	0.82	1.61	1.37	1.64
6312040	|| || || || || HS1000000585838 || || LRDD || HS1000000585838 || || 6312040	-1.15	-0.47	-1.09	-1.42	0.13	-0.14	0.39	0.29
6320465	|| || || || || HS1000000141831 || || GRB10 || HS1000000141831 || || 6320465	-1.17	-1.16	-1.13	-0.98	-0.19	0.34	-0.34	-0.23
6312536	|| || || || || HS1000000042375 || || CASP1 || HS1000000042375 || || 6312536	0	0.28	-0.45	0	0.64	1.84	2.03	1.3
6317249	|| || || || || HS1000000356341 || || TRAF2 || HS1000000356341 || || 6317249	-0.11	0.04	-0.24	-0.43	0.94	0.88	0.61	0.59
6307217	|| || || || || HS1000000183495 || || JUN || HS1000000183495 || || 6307217	0.02	0.06	-0.11	-0.02	1.27	0.82	0.74	0.8
6306927	|| || || || || HS1000000022926 || || RHOB || HS1000000022926 || || 6306927	-0.19	-0.37	-0.82	-0.77	0.99	0.97	0.18	0.61
6321263	|| || || || || HS1000000019217 || || BIRC2 || HS1000000019217 || || 6321263	-0.05	-0.4	-0.53	-0.54	0.9	1.24	0.45	0.5
6318250	|| || || || || HS1000000349152 || || TIAL1 || HS1000000349152 || || 6318250	0	0	-0.13	0.15	0.64	0.91	0.86	0.8
6322582	|| || || || || HS1000000344979 || || TFDP1 || HS1000000344979 || || 6322582	-0.59	-0.85	-1.08	-1.21	0.38	0.79	-0.02	-0.05
6320981	|| || || || || HS1000000028320 || || BCL2L1 || HS1000000028320 || || 6320981	-0.34	-1.16	-0.8	-0.48	0.17	0.34	0.63	0.72
6317221	|| || || || || HS1000000023062 || || RHOB || HS1000000023062 || || 6317221	-0.34	-0.45	-1.3	-1.41	1.07	0.91	0.32	0.19
6300986	|| || || || || HS1000000183525 || || JUN || HS1000000183525 || || 6300986	0.02	-0.45	-0.5	-0.18	1.23	0.81	0.47	0.76
6319827	|| || || || || HS1000000211111 || || MGST1 || HS1000000211111 || || 6319827	-1.37	-1.12	-1.08	-1.7	-0.52	-0.09	-0.34	0.21
6324837	|| || || || || HS1000000391656 || || CUL1 || HS1000000391656 || || 6324837	-0.66	-0.83	-0.72	-0.38	0.64	-0.05	0.46	0.66
6305301	|| || || || || HS1000000417484 || || DNAJA3 || HS1000000417484 || || 6305301	-1.84	-3.12	-3.99	-2.52	-0.97	-0.8	-1.58	0.02
6319193	|| || || || || HS1000000740469 || || MATN3 || HS1000000740469 || || 6319193	-0.58	-0.51	-1.12	-0.45	0.33	0.16	0.73	0.45
6312951	|| || || || || HS1000000023054 || || RHOB || HS1000000023054 || || 6312951	-0.64	-0.66	-1.54	-2.69	0.73	0.86	0.28	0.18
6302085	|| || || || || HS1000000370589 || || XRCC1 || HS1000000370589 || || 6302085	-0.81	-0.48	-1.6	-1.16	0.03	0.39	0.28	0.16
6319537	|| || || || || HS1000000183230 || || JUN || HS1000000183230 || || 6319537	0.65	0.85	0.89	0.46	2.06	1.49	2.1	1.51
6301103	|| || || || || HS1000000356384 || || TRAF2 || HS1000000356384 || || 6301103	-0.48	-0.1	-0.29	-0.26	0.65	0.42	0.5	0.84
6302873	|| || || || || HS1000000023232 || || RHOB || HS1000000023232 || || 6302873	-0.46	-0.25	-1.45	-1.8	1.31	0.99	0.28	0.37
6315333	|| || || || || HS1000000664070 || || MMD2 || HS1000000664070 || || 6315333	0.41	-1.15	-0.39	0	1.18	1.17	0.94	1.97
6310294	|| || || || || HS1000000133696 || || GAS6 || HS1000000133696 || || 6310294	0	0.18	0.75	0	0.89	2.42	2.06	1.66
6309291	|| || || || || HS1000000626333 || || CARD14 || HS1000000626333 || || 6309291	0.37	0.53	0.19	1.08	2	1.29	1.77	2.2
6323538	|| || || || || HS1000000183564 || || JUN || HS1000000183564 || || 6323538	-0.03	-0.39	-0.28	0.01	1.43	0.87	0.49	1.02
6322804	|| || || || || HS1000000023363 || || RHOB || HS1000000023363 || || 6322804	-0.33	-0.7	-1.47	-1.43	1	0.87	0.41	-0.11
6313786	|| || || || || HS1000000206768 || || MCL1 || HS1000000206768 || || 6313786	-0.33	-0.47	-1.35	-1.72	1.16	0.71	0.28	0.28
6306395	|| || || || || HS1000000243738 || || PCNA || HS1000000243738 || || 6306395	-1.44	-1.5	-1.88	-1.63	-0.98	-0.52	-0.48	-0.68
6321597	|| || || || || HS1000000089298 || || DCC || HS1000000089298 || || 6321597	0	-0.5	-0.66	0	0.46	0.8	1.42	1.17
6300418	|| || || || || HS1000000356368 || || TRAF2 || HS1000000356368 || || 6300418	-0.03	0.21	0.02	0.15	0.79	0.78	0.81	0.98
6302835	|| || || || || HS1000000183459 || || JUN || HS1000000183459 || || 6302835	-0.03	0.03	-0.15	0.12	1.34	0.87	0.7	0.83
6310188	|| || || || || HS1000000206761 || || MCL1 || HS1000000206761 || || 6310188	-0.61	-1.24	-1.3	-1.67	0.58	0.49	-0.1	-0.36
6320938	|| || || || || HS1000000088842 || || DAXX || HS1000000088842 || || 6320938	-0.78	-0.46	-0.45	-0.71	0.49	0.23	0.61	0.05
6303400	|| || || || || HS1000000562650 || || TNFRSF12A || HS1000000562650 || || 6303400	-1.04	0.17	-1.19	-0.31	0.78	0.75	0.77	0.75
6320541	|| || || || || HS1000000329006 || || SON || HS1000000329006 || || 6320541	-0.18	-0.74	-0.69	-0.66	0.77	0.12	0.44	0.5
6322050	|| || || || || HS1000000230758 || || NFKB2 || HS1000000230758 || || 6322050	-0.03	-0.35	0	-0.08	0.84	0.81	0.58	0.6
6308363	|| || || || || HS1000000417572 || || DNAJA3 || HS1000000417572 || || 6308363	-1.72	-3.12	-3.41	-2.04	-1.13	-1.07	-1	0.02
6316456	|| || || || || HS1000000023203 || || RHOB || HS1000000023203 || || 6316456	-0.5	-0.64	-1.13	-1.19	0.81	0.44	0.24	-0.13
6324864	|| || || || || HS1000000023042 || || RHOB || HS1000000023042 || || 6324864	-0.83	-1.37	-0.96	-1.81	0.65	0.19	0.1	-0.49
6301597	|| || || || || HS1000000207492 || || MCM6 || HS1000000207492 || || 6301597	-0.15	0.1	0.15	0.02	0.57	1.09	1.06	1.32
6316912	|| || || || || HS1000000029721 || || BID || HS1000000029721 || || 6316912	-0.75	-1.24	-1.07	-0.63	0.42	-0.08	-0.15	0.39
6322685	|| || || || || HS1000000356358 || || TRAF2 || HS1000000356358 || || 6322685	-0.15	-0.12	-0.57	-0.43	0.73	0.42	0.48	0.6
6311834	|| || || || || HS1000000356546 || || TRAF3 || HS1000000356546 || || 6311834	-0.46	-1.11	-0.63	-0.57	0.62	-0.02	0.35	0.89
6303272	|| || || || || HS1000000019353 || || BIRC2 || HS1000000019353 || || 6303272	0.17	0.05	0.33	0.23	1.04	1.61	1.06	0.92
6314258	|| || || || || HS1000000351853 || || TNFAIP3 || HS1000000351853 || || 6314258	0.53	0.25	0.12	0.08	1.79	1.52	1.46	0.78
6313412	|| || || || || HS1000000246276 || || PDE1B || HS1000000246276 || || 6313412	-0.02	-0.3	-0.69	0	1.26	0.38	1.04	1.75
6305882	|| || || || || HS1000000371100 || || XRCC3 || HS1000000371100 || || 6305882	-0.43	-0.47	-0.54	-0.17	0.43	0.32	0.47	0.29
6324939	|| || || || || HS1000000413575 || || APPBP1 || HS1000000413575 || || 6324939	0	0.88	0.01	0	1.2	1.89	1.71	1.14
6303339	|| || || || || HS1000000110321 || || ERCC2 || HS1000000110321 || || 6303339	-0.58	-1.15	-0.99	-0.72	0.69	0.39	-0.21	0.16
6322661	|| || || || || HS1000000434040 || || TRAF4 || HS1000000434040 || || 6322661	-1.03	-0.72	-0.98	-0.71	0.3	-0.22	0.04	-0.01
6324486	|| || || || || HS1000000356690 || || TRAF3 || HS1000000356690 || || 6324486	-0.2	0.06	-0.41	-0.01	1.07	0.92	0.44	0.91
6309567	|| || || || || HS1000000023153 || || RHOB || HS1000000023153 || || 6309567	-0.29	-0.39	-1.02	-0.97	0.41	0.27	0.27	0.63
6300941	|| || || || || HS1000000029760 || || BID || HS1000000029760 || || 6300941	-0.66	-0.98	-1.16	-0.85	0.59	0.04	-0.28	0.72
6303592	|| || || || || HS1000000219700 || || TRIM37 || HS1000000219700 || || 6303592	-0.12	-0.05	-0.73	0	0.58	0.77	1.08	0.8
6314294	|| || || || || HS1000000428251 || || ARHGEF6 || HS1000000428251 || || 6314294	-0.28	0	-0.19	-0.61	0.63	1.18	0.41	1.26
6307163	|| || || || || HS1000000394703 || || ENC1 || HS1000000394703 || || 6307163	-1.12	-0.93	0.06	-1.04	1.54	0.03	0.73	0.88
6312930	|| || || || || HS1000000345155 || || TFDP2 || HS1000000345155 || || 6312930	-0.02	-0.77	-0.44	0.03	0.6	0.98	1.49	0.63
6323062	|| || || || || HS1000000022917 || || RHOB || HS1000000022917 || || 6323062	-0.43	-0.3	-1.37	-1.8	1.12	0.68	0.52	0.07
6322461	|| || || || || HS1000000527536 || || ZNF346 || HS1000000527536 || || 6322461	-1.33	-1.59	-2.19	-1.54	-0.24	-0.91	-0.65	-0.36
6319631	|| || || || || HS1000000022890 || || RHOB || HS1000000022890 || || 6319631	-0.33	-0.41	-1.86	-1.79	1.07	0.9	0.25	0.19
6312162	|| || || || || HS1000000480042 || || YME1L1 || HS1000000480042 || || 6312162	-0.03	0	-0.57	0	0.38	2.56	1.42	1.83
6321403	|| || || || || HS1000000524707 || || SIRT1 || HS1000000524707 || || 6321403	0.12	-0.02	-0.53	-0.37	1.14	1.22	0.92	0.4
6301522	|| || || || || HS1000000089006 || || DAXX || HS1000000089006 || || 6301522	-0.36	-0.45	-1.23	-0.59	0.61	0.52	0.11	0.48
6306548	|| || || || || HS1000000391638 || || CUL1 || HS1000000391638 || || 6306548	-0.52	-0.72	-0.56	-0.65	0.52	-0.12	0.36	0.67
6300892	|| || || || || HS1000000042244 || || CASP1 || HS1000000042244 || || 6300892	-0.51	-0.22	-0.35	-0.17	0.68	0.46	0.45	1.22
6311603	|| || || || || HS1000000023264 || || RHOB || HS1000000023264 || || 6311603	-0.86	-1.58	-2.41	-2.9	0.39	0.42	0.15	-1.05
6315406	|| || || || || HS1000000563615 || || DDX41 || HS1000000563615 || || 6315406	-0.36	-0.27	-0.89	-0.26	0.77	0.2	0.58	0.85
6305024	|| || || || || HS1000000246322 || || PDE1B || HS1000000246322 || || 6305024	-0.15	-0.17	-0.08	0.3	1.47	0.45	1.24	1.51
6311605	|| || || || || HS1000000401843 || || TP73L || HS1000000401843 || || 6311605	0.34	0.53	0.77	0.88	1.89	1.32	2.19	3.15
6318592	|| || || || || HS1000000005099 || || ADORA1 || HS1000000005099 || || 6318592	0	-0.18	-0.25	-0.05	0.23	1.6	1.59	1.93
6316328	|| || || || || HS1000000105352 || || EMR1 || HS1000000105352 || || 6316328	0.88	1.08	1.37	0	2.86	1.73	2.02	2.79
6311126	|| || || || || HS1000000647597 || || NALP12 || HS1000000647597 || || 6311126	0.17	-0.52	-0.27	0.2	1.67	0.58	0.93	1.57
6306894	|| || || || || HS1000000141880 || || GRB10 || HS1000000141880 || || 6306894	0.01	-0.77	-0.4	-0.1	0.95	0.4	0.82	0.74
6324828	|| || || || || HS1000000469694 || || SEMA4D || HS1000000469694 || || 6324828	-0.16	-0.23	-0.31	-0.43	0.99	1.33	0.61	0.3
6301045	|| || || || || HS1000000518694 || || SULF1 || HS1000000518694 || || 6301045	0	-0.36	0.05	0	0.58	1.05	0.79	1.49
6322645	|| || || || || HS1000000420239 || || ATG12 || HS1000000420239 || || 6322645	-0.01	0	-0.25	0	0.64	0.66	1.45	1.05
6318952	|| || || || || HS1000000409605 || || CFLAR || HS1000000409605 || || 6318952	-0.53	-0.31	0.26	-0.01	0.57	0.81	1.34	1.16
6318845	|| || || || || HS1000000411373 || || IER3 || HS1000000411373 || || 6318845	-0.53	-1.22	-1.36	-1.13	0.86	0.58	0.72	-0.61
6321908	|| || || || || HS1000000586102 || || LRDD || HS1000000586102 || || 6321908	-0.71	-1.55	-0.69	-0.08	1.03	0.6	0.17	0.63
6304535	|| || || || || HS1000000230713 || || NFKB2 || HS1000000230713 || || 6304535	-0.07	0.03	-0.24	-0.07	0.79	0.86	0.61	0.49
6303636	|| || || || || HS1000000427099 || || GSTO1 || HS1000000427099 || || 6303636	-0.71	-0.84	-0.27	-0.55	1.14	0.67	-0.09	0.76
6310700	|| || || || || HS1000000241717 || || SERPINB2 || HS1000000241717 || || 6310700	-0.93	-0.8	-0.47	-0.5	0.05	0.21	0.11	0.2
6317395	|| || || || || HS1000000543276 || || NGFRAP1 || HS1000000543276 || || 6317395	-0.64	-1.13	-0.65	-0.68	1.15	0.95	-0.41	0.9
6320256	|| || || || || HS1000000626249 || || CARD14 || HS1000000626249 || || 6320256	0.12	-0.13	0.08	0.07	0.85	0.69	0.69	0.69
6320211	|| || || || || HS1000000023212 || || RHOB || HS1000000023212 || || 6320211	-0.75	-0.95	-1.4	-1.47	0.72	0.31	0.08	-0.55
6310779	|| || || || || HS1000000230592 || || NFKB2 || HS1000000230592 || || 6310779	-0.04	0.17	0.36	-0.14	1.31	1.34	1.1	0.62
6307113	|| || || || || HS1000000164247 || || HSPG2 || HS1000000164247 || || 6307113	-0.1	-1.33	-1.53	-0.62	1.59	0.24	0.19	0.94
6307140	|| || || || || HS1000000868181 || || DLL4 || HS1000000868181 || || 6307140	0.29	-0.69	-0.22	0.31	1.06	1.02	0.88	1.73
6320466	|| || || || || HS1000000304688 || || JARID1A || HS1000000304688 || || 6320466	-0.63	-1.16	-1.35	-0.79	0.07	-0.29	0.58	0.12
6309925	|| || || || || HS1000000042346 || || CASP1 || HS1000000042346 || || 6309925	-0.27	0.04	-0.32	-0.03	0.72	0.5	0.65	1.06
6303991	|| || || || || HS1000000230606 || || NFKB2 || HS1000000230606 || || 6303991	-0.05	-0.26	-0.23	-0.35	0.81	0.85	0.59	0.3
6304684	|| || || || || HS1000000778281 || || RBBP5 || HS1000000778281 || || 6304684	-0.43	-0.39	0.23	-0.09	1.05	0.38	1.42	1.09
6308165	|| || || || || HS1000000351815 || || TNFAIP3 || HS1000000351815 || || 6308165	-0.77	0.74	-0.03	-0.75	2.31	1.1	1.04	1.23
6306687	|| || || || || HS1000000020291 || || APP || HS1000000020291 || || 6306687	-0.37	-0.16	-0.13	-0.31	0.71	1.07	0.95	0.23
6322267	|| || || || || HS1000000349018 || || TIAL1 || HS1000000349018 || || 6322267	-0.74	-0.61	-1.43	-1.06	0.4	0.24	-0.3	0.13
6312357	|| || || || || HS1000000562561 || || TNFRSF12A || HS1000000562561 || || 6312357	-0.08	0.48	-0.21	0.16	1.53	1.34	0.71	2.38
6324343	|| || || || || HS1000000208666 || || MDM4 || HS1000000208666 || || 6324343	-1.28	-0.96	-0.47	-0.67	-0.1	0.07	0.29	0.47
6318724	|| || || || || HS1000000278811 || || PRODH || HS1000000278811 || || 6318724	-0.12	-0.12	-0.63	0.46	1.56	0.42	1.57	1.46
6316586	|| || || || || HS1000000141462 || || GRB2 || HS1000000141462 || || 6316586	-0.44	-0.63	-0.29	-0.33	0.63	0.43	0.93	0.13
6317162	|| || || || || HS1000000329349 || || SON || HS1000000329349 || || 6317162	-0.35	-0.65	-0.59	-0.48	0.84	0.48	-0.06	0.7
6301886	|| || || || || HS1000000023178 || || RHOB || HS1000000023178 || || 6301886	-0.8	-1.65	-2.22	-3.15	0.28	0.47	-0.1	-0.95
6313818	|| || || || || HS1000000409460 || || CFLAR || HS1000000409460 || || 6313818	0.72	0.63	0.66	0.59	1.28	1.29	1.25	1.54
6321966	|| || || || || HS1000000446455 || || THOC1 || HS1000000446455 || || 6321966	-1.65	-1.21	-1.05	0.2	0.13	1.04	0.66	0.61
6311064	|| || || || || HS1000000348906 || || TIA1 || HS1000000348906 || || 6311064	-0.33	-0.27	-0.21	-0.26	0.29	0.54	0.33	0.6
6314131	|| || || || || HS1000000230572 || || NFKB2 || HS1000000230572 || || 6314131	-0.12	-0.74	0.39	0.57	1.24	1.63	1.39	0.95
6310074	|| || || || || HS1000000557789 || || GLRX2 || HS1000000557789 || || 6310074	-0.31	-0.71	-1.38	0	1.36	0.29	0.5	1.21
6305416	|| || || || || HS1000000023165 || || RHOB || HS1000000023165 || || 6305416	-0.56	-0.69	-1.66	-2.25	0.53	0.63	-0.11	-0.01
6307399	|| || || || || HS1000000433971 || || TRAF4 || HS1000000433971 || || 6307399	-0.48	-1.59	-1.06	-0.85	0.76	0.29	-0.37	0.52
6318302	|| || || || || HS1000000434022 || || TRAF4 || HS1000000434022 || || 6318302	-0.46	-0.87	-1.48	-0.58	0.92	0.16	-0.01	0.43
6319853	|| || || || || HS1000000019149 || || BIRC2 || HS1000000019149 || || 6319853	-0.74	-0.16	-0.76	-1.58	0.51	1.11	0.52	0.05
6319054	|| || || || || HS1000000434057 || || TRAF4 || HS1000000434057 || || 6319054	-1.04	-0.96	-1.18	-1.28	-0.21	-0.4	0.06	-0.51
6319268	|| || || || || HS1000000128117 || || FOSL2 || HS1000000128117 || || 6319268	0.02	-0.19	-0.54	0.31	1.2	0.77	0.64	1.14
6321160	|| || || || || HS1000000050926 || || CD38 || HS1000000050926 || || 6321160	-1.14	-1.77	-1.45	-1.16	-0.3	-0.63	-0.37	-0.6
6306931	|| || || || || HS1000000664691 || || ELMOD2 || HS1000000664691 || || 6306931	-0.52	-0.88	-0.42	-1.01	0.1	0.1	0.12	0.52
6303007	|| || || || || HS1000000230864 || || NFKBIA || HS1000000230864 || || 6303007	-0.23	-0.06	-0.08	-0.09	0.8	0.94	0.4	0.6
6310337	|| || || || || HS1000000370994 || || XRCC3 || HS1000000370994 || || 6310337	-0.4	-1.22	-1.27	-0.49	0.11	0.06	0.33	0.51
6324038	|| || || || || HS1000000023207 || || RHOB || HS1000000023207 || || 6324038	-0.83	-1.67	-2.06	-2.82	0.3	0.21	0.02	-1.07
6309930	|| || || || || HS1000000264331 || || PPP2R1A || HS1000000264331 || || 6309930	-0.66	-0.77	-0.65	-0.57	-0.33	0.95	0.72	0.71
6311328	|| || || || || HS1000000429369 || || LITAF || HS1000000429369 || || 6311328	-0.7	-0.65	-0.73	-0.63	0	-0.06	-0.13	-0.12
6301099	|| || || || || HS1000000644595 || || AMID || HS1000000644595 || || 6301099	-0.8	-0.32	-0.9	-0.73	0.59	0.46	-0.18	0.37
6306573	|| || || || || HS1000000165652 || || ID1 || HS1000000165652 || || 6306573	-2.53	-2.51	-3.25	-1.64	-0.85	-1.51	-1.12	-1.15
6318448	|| || || || || HS1000000197337 || || LTBP3 || HS1000000197337 || || 6318448	-0.24	-0.43	-0.34	0.39	1.4	0.45	0.99	1.05
6307703	|| || || || || HS1000000230643 || || NFKB2 || HS1000000230643 || || 6307703	-0.5	-0.71	-0.06	-0.64	0.43	0.56	0.67	0.15
6316202	|| || || || || HS1000000356345 || || TRAF2 || HS1000000356345 || || 6316202	-0.32	-0.13	-0.6	-0.17	0.46	0.35	0.5	0.74
6301042	|| || || || || HS1000000023012 || || RHOB || HS1000000023012 || || 6301042	-0.76	-1.74	-2.11	-3.04	0.22	0.4	-0.05	-1.02
6310062	|| || || || || HS1000000322305 || || SIAH1 || HS1000000322305 || || 6310062	-0.65	-0.54	-0.64	-0.29	0.27	0	0.45	0.6
6320467	|| || || || || HS1000000600665 || || DUSP22 || HS1000000600665 || || 6320467	-0.94	-0.58	-1.78	-1.11	0.32	-0.02	0.22	-0.3
6304363	|| || || || || HS1000000044015 || || CASP9 || HS1000000044015 || || 6304363	-0.67	-0.02	-0.59	-0.05	0.22	0.82	1.85	2.12
6313440	|| || || || || HS1000000852747 || || SETX || HS1000000852747 || || 6313440	-0.57	0	-1.05	-0.56	0.01	0.72	1.76	2.06
6323116	|| || || || || HS1000000219581 || || TRIM37 || HS1000000219581 || || 6323116	-0.6	-1.02	-0.24	-0.27	0.1	0.99	0.54	0.59
6322027	|| || || || || HS1000000630697 || || TAIP-2 || HS1000000630697 || || 6322027	-0.55	-1.15	-0.66	-0.77	0.29	0.14	-0.11	-0.01
6304992	|| || || || || HS1000000023002 || || RHOB || HS1000000023002 || || 6304992	-0.4	-0.09	-1.58	-1.74	1.03	0.77	0.52	0.06
6323226	|| || || || || HS1000000557768 || || GLRX2 || HS1000000557768 || || 6323226	-0.68	-1.22	-0.82	-0.94	-0.16	-0.11	0.08	-0.25
6316726	|| || || || || HS1000000482375 || || NCKAP1 || HS1000000482375 || || 6316726	-0.26	-0.2	0.24	-0.37	0.59	0.53	0.87	1
6312803	|| || || || || HS1000000202033 || || MAL || HS1000000202033 || || 6312803	-0.6	-0.88	0.21	0.57	0.66	1.37	1.19	1.89
6322916	|| || || || || HS1000000278199 || || PRLR || HS1000000278199 || || 6322916	0	-0.29	-0.01	0	0.67	0.82	0.44	0.79
6318851	|| || || || || HS1000000018968 || || BIRC2 || HS1000000018968 || || 6318851	-1.2	-0.48	-1.24	-0.17	0.55	1.03	0.49	-0.05
6304974	|| || || || || HS1000000372936 || || YWHAZ || HS1000000372936 || || 6304974	-0.73	1.22	-0.01	-0.98	1.42	1.19	1.53	2.63
6308982	|| || || || || HS1000000023269 || || RHOB || HS1000000023269 || || 6308982	-0.42	-0.09	-0.69	-0.89	0.42	0.18	0.44	0.66
6316985	|| || || || || HS1000000355793 || || TPT1 || HS1000000355793 || || 6316985	0	0	-0.4	-0.38	0	2.2	2.04	1.56
6305296	|| || || || || HS1000000434017 || || TRAF4 || HS1000000434017 || || 6305296	-0.89	-1.01	-1.04	-0.63	0.11	-0.34	-0.03	-0.13
6306245	|| || || || || HS1000000356463 || || TRAF2 || HS1000000356463 || || 6306245	-0.12	-0.2	0.07	-0.23	0.7	0.63	0.59	0.41
6320008	|| || || || || HS1000000128131 || || FOSL2 || HS1000000128131 || || 6320008	-0.32	-0.5	-0.41	0.02	0.65	0.3	0.44	0.75
6301787	|| || || || || HS1000000164482 || || HSPG2 || HS1000000164482 || || 6301787	-0.08	0.15	-0.09	0.33	1.26	0.64	0.86	1.53
6321648	|| || || || || HS1000000356413 || || TRAF2 || HS1000000356413 || || 6321648	-0.21	0.14	-0.26	-0.11	0.77	0.46	0.66	0.64
6301936	|| || || || || HS1000000511250 || || FAIM2 || HS1000000511250 || || 6301936	-1.4	-0.98	-2.33	-1.09	-0.37	-0.1	-0.44	0.75
6321843	|| || || || || HS1000000211337 || || CIITA || HS1000000211337 || || 6321843	-0.31	-0.76	-0.99	-0.09	0.96	0.17	0.42	0.65
6324363	|| || || || || HS1000000280959 || || PSEN2 || HS1000000280959 || || 6324363	-0.1	-0.4	-0.68	-0.56	0.11	0.81	0.49	0.54
6322289	|| || || || || HS1000000264120 || || PPP2CA || HS1000000264120 || || 6322289	-1.33	-0.7	-1.57	-1.39	0.25	-0.01	0.11	-0.75
6309240	|| || || || || HS1000000394827 || || ENC1 || HS1000000394827 || || 6309240	-0.31	-0.16	-0.37	-0.16	0.71	0.31	0.39	0.91
6321253	|| || || || || HS1000000409506 || || CFLAR || HS1000000409506 || || 6321253	-0.57	0.51	-0.12	0.13	1.61	1.24	0.83	0.85
6317559	|| || || || || HS1000000206726 || || MCL1 || HS1000000206726 || || 6317559	-0.42	-0.38	-1.51	-1.59	0.48	0.52	-0.1	0.39
6309778	|| || || || || HS1000000391622 || || CUL1 || HS1000000391622 || || 6309778	-1.27	-0.6	-0.77	-0.61	0.12	-0.15	0.4	0.08
6300903	|| || || || || HS1000000042289 || || CASP1 || HS1000000042289 || || 6300903	-0.26	-0.46	-0.75	-0.45	0.92	0.5	-0.05	0.86
6302067	|| || || || || HS1000000391013 || || CUL3 || HS1000000391013 || || 6302067	-0.47	-0.17	-0.95	-0.92	0.04	0.68	0.25	0.87
6309845	|| || || || || HS1000000647451 || || NALP12 || HS1000000647451 || || 6309845	0.2	0.04	0.43	0	0.85	1.23	0.76	1.09
6317771	|| || || || || HS1000000304856 || || RBBP4 || HS1000000304856 || || 6317771	-0.36	0	-0.39	0	1.14	0.78	0.49	0.48
6318536	|| || || || || HS1000000323157 || || SIPA1 || HS1000000323157 || || 6318536	-0.46	-0.65	-1.83	-0.65	1.05	-0.03	0.34	0.41
6311686	|| || || || || HS1000000443037 || || ELMO1 || HS1000000443037 || || 6311686	-0.8	-0.81	-1.14	-1.13	-0.2	-0.44	-0.08	0.02
6302781	|| || || || || HS1000000446498 || || THOC1 || HS1000000446498 || || 6302781	-0.61	-0.16	-0.83	-0.35	0.6	0.13	0.34	0.54
6322955	|| || || || || HS1000000394869 || || ENC1 || HS1000000394869 || || 6322955	-0.17	-1.81	-1.78	-0.23	1.08	0.73	0.66	0
6321021	|| || || || || HS1000000518309 || || SULF1 || HS1000000518309 || || 6321021	1.1	0.76	-0.34	1.04	1.63	2.19	1.68	2.39
6311153	|| || || || || HS1000000872521 || || HEG1 || HS1000000872521 || || 6311153	0.57	0.15	-0.05	0.02	1.44	0.88	0.89	1.12
6317015	|| || || || || HS1000000373028 || || YWHAZ || HS1000000373028 || || 6317015	0	0.19	-0.81	0	0.74	0.69	1.3	0.91
6316053	|| || || || || HS1000000230601 || || NFKB2 || HS1000000230601 || || 6316053	0.3	0.22	-0.08	0.75	1.23	1.18	1	1.41
6323344	|| || || || || HS1000000608675 || || SEMA6A || HS1000000608675 || || 6323344	-0.51	0.56	0.84	1.06	1.47	1.84	1.72	2.67
6317919	|| || || || || HS1000000141888 || || GRB10 || HS1000000141888 || || 6317919	-0.08	-0.2	0.06	0.34	1.04	0.89	0.61	0.82
6320722	|| || || || || HS1000000356460 || || TRAF2 || HS1000000356460 || || 6320722	-0.34	0.04	-0.31	-0.27	0.57	0.31	0.55	0.64
6315167	|| || || || || HS1000000164857 || || TNC || HS1000000164857 || || 6315167	-0.47	-0.75	-0.66	-0.71	0.66	-0.07	0.14	0.11
6322835	|| || || || || HS1000000544525 || || CLUL1 || HS1000000544525 || || 6322835	0	-0.36	-0.36	0.49	1.09	1.01	0.59	1.07
6307260	|| || || || || HS1000000565590 || || GULP1 || HS1000000565590 || || 6307260	0.58	0.68	-0.04	0.93	2.47	1.29	3.03	1.4
6311110	|| || || || || HS1000000027995 || || BCL2 || HS1000000027995 || || 6311110	-0.28	-1.52	-0.54	-1.71	0.33	0.58	0.11	0.11
6301613	|| || || || || HS1000000206702 || || MCL1 || HS1000000206702 || || 6301613	-0.78	-0.59	-1.49	-1.48	0.62	0.24	-0.01	-0.44
6309636	|| || || || || HS1000000370748 || || XRCC1 || HS1000000370748 || || 6309636	-1.62	-0.56	-1.49	-0.68	0.5	0.03	-0.19	-0.05
6311514	|| || || || || HS1000000141793 || || GRB10 || HS1000000141793 || || 6311514	-0.08	0.46	-0.25	-0.17	1.13	0.55	0.95	1.07
6306206	|| || || || || HS1000000482346 || || NCKAP1 || HS1000000482346 || || 6306206	-1.34	-0.69	-1.23	-0.99	-0.6	0.39	0.15	-0.03
6301898	|| || || || || HS1000000630662 || || TAIP-2 || HS1000000630662 || || 6301898	-0.43	-1.16	-1.17	-0.67	0.69	0.22	-0.13	-0.02
6309705	|| || || || || HS1000000125744 || || FOXO3A || HS1000000125744 || || 6309705	0.16	0.06	-0.32	0.31	0.95	0.99	0.6	1.16
6315060	|| || || || || HS1000000226604 || || 38597::CG4623 || HS1000000226604 || || 6315060	0	-0.05	-0.09	-0.2	0.49	0.44	0.72	0.61
6307387	|| || || || || HS1000000510981 || || ACIN1 || HS1000000510981 || || 6307387	0.13	0.36	-0.1	-0.01	1.17	0.65	0.85	1.53
6324737	|| || || || || HS1000000305044 || || RBBP6 || HS1000000305044 || || 6324737	0.06	-0.41	-0.53	-0.27	1.04	0.2	0.69	0.72
6324720	|| || || || || HS1000000628912 || || ELMO3 || HS1000000628912 || || 6324720	-0.31	-0.25	-1.41	0	0.88	0.6	1.05	0.41
6311529	|| || || || || HS1000000480106 || || YME1L1 || HS1000000480106 || || 6311529	0.31	-0.13	0.23	0.37	1.27	0.8	1.21	2.24
6313684	|| || || || || HS1000000028020 || || BCL2 || HS1000000028020 || || 6313684	-0.66	-0.75	-0.61	-0.47	0.08	0	-0.09	0.23
6310031	|| || || || || HS1000000355911 || || TPT1 || HS1000000355911 || || 6310031	-0.1	0	-0.21	0	0.82	0.31	1.09	1.3
6321500	|| || || || || HS1000000404781 || || CRADD || HS1000000404781 || || 6321500	0	0.77	0.72	0.48	1.06	1.44	2.78	2.86
6308226	|| || || || || HS1000000206803 || || MCL1 || HS1000000206803 || || 6308226	-0.17	-0.09	-0.71	-0.19	0.76	0.48	0.34	0.64
6320006	|| || || || || HS1000000133763 || || GAS6 || HS1000000133763 || || 6320006	0.95	2.04	0.49	0.88	2.88	1.87	2.75	2.26
6316132	|| || || || || HS1000000411342 || || IER3 || HS1000000411342 || || 6316132	0.1	0.57	0.41	0.75	1.77	1.3	1.42	1.03
6306848	|| || || || || HS1000000141885 || || GRB10 || HS1000000141885 || || 6306848	-0.46	-0.41	-1.35	-0.61	0.44	0.18	0.06	0.46
6316706	|| || || || || HS1000000348981 || || TIAL1 || HS1000000348981 || || 6316706	-0.26	-0.33	-0.71	0	0.6	0.15	1.45	1.36
6302147	|| || || || || HS1000000507646 || || NALP1 || HS1000000507646 || || 6302147	-1.22	-0.9	-1.02	-0.76	0.05	-0.15	-0.52	0.12
6317513	|| || || || || HS1000000031597 || || BOK || HS1000000031597 || || 6317513	-1.29	-1.73	-1.39	-1.54	-0.53	-0.62	-0.86	-0.9
6308789	|| || || || || HS1000000524662 || || SIRT1 || HS1000000524662 || || 6308789	-0.26	-0.46	-0.42	-0.68	0.6	0.38	0.03	0.33
6321996	|| || || || || HS1000000010912 || || ALOX15B || HS1000000010912 || || 6321996	-0.54	-1.57	-1.92	-0.83	0.55	0.48	-0.7	0.46
6302007	|| || || || || HS1000000620539 || || AXUD1 || HS1000000620539 || || 6302007	-0.79	-1.68	-0.58	-0.78	-0.28	0.01	0.9	0.52
6305977	|| || || || || HS1000000165679 || || ID1 || HS1000000165679 || || 6305977	-1.49	-3.1	-3.04	-1.41	-0.68	-1.23	-0.44	-0.51
6305631	|| || || || || HS1000000089173 || || DBC1 || HS1000000089173 || || 6305631	-1.46	-1.95	-1.41	-1.86	-0.85	-1.14	-0.44	-0.57
6308943	|| || || || || HS1000000027524 || || BAX || HS1000000027524 || || 6308943	-0.59	-1.06	-1	-0.46	0.44	-0.19	0.05	0.19
6315528	|| || || || || HS1000000230838 || || NFKBIA || HS1000000230838 || || 6315528	-0.17	-0.07	-0.07	-0.12	0.86	0.81	0.34	0.53
6309968	|| || || || || HS1000000204703 || || MATN2 || HS1000000204703 || || 6309968	-0.61	-0.67	-0.53	-0.48	0.82	-0.13	0.32	0.3
6312219	|| || || || || HS1000000565415 || || GULP1 || HS1000000565415 || || 6312219	-0.83	-1	-1.39	-1.05	-0.28	-0.51	-0.23	0.02
6322038	|| || || || || HS1000000434398 || || MTL5 || HS1000000434398 || || 6322038	-0.78	-0.08	-0.4	0.76	1.81	1.1	1.2	0.7
6306339	|| || || || || HS1000000852689 || || SETX || HS1000000852689 || || 6306339	-0.3	-0.74	-0.52	-0.65	0.77	-0.26	0.72	0.76
6303304	|| || || || || HS1000000230766 || || NFKB2 || HS1000000230766 || || 6303304	-0.03	0.44	0.15	0.05	1.42	1.34	1.06	0.56
6310869	|| || || || || HS1000000035368 || || C6 || HS1000000035368 || || 6310869	-0.34	-0.74	-0.47	-1.39	0.31	0.18	0.15	0.35
6310173	|| || || || || HS1000000208587 || || MDM2 || HS1000000208587 || || 6310173	-0.31	-0.31	-0.49	-0.43	0.26	0.21	0.11	0.29
6313475	|| || || || || HS1000000165699 || || ID1 || HS1000000165699 || || 6313475	-3.08	-5.02	-4.05	-3.09	-1.67	-2.38	-2.37	-2.63
6302892	|| || || || || HS1000000508370 || || CARD8 || HS1000000508370 || || 6302892	-0.22	-0.02	-0.62	-0.85	0.75	0.73	0.17	0.5
6305933	|| || || || || HS1000000334246 || || STAT1 || HS1000000334246 || || 6305933	0	-0.73	-0.57	0.31	0.34	0.9	1.03	1.21
6308285	|| || || || || HS1000000183465 || || JUN || HS1000000183465 || || 6308285	-0.04	0.4	0.08	0.21	1.38	0.64	1	1.01
6308815	|| || || || || HS1000000530523 || || PPP1R15A || HS1000000530523 || || 6308815	0	-0.36	-1.14	-0.21	2.85	1.43	1.22	-0.01
6314692	|| || || || || HS1000000546452 || || PDCD4 || HS1000000546452 || || 6314692	0	-0.3	-0.25	0.88	2	0.86	1.35	1.08
6315529	|| || || || || HS1000000022870 || || RHOB || HS1000000022870 || || 6315529	-0.62	-1.09	-1.94	-1.49	0.71	0.22	0.06	-0.77
6307139	|| || || || || HS1000000527598 || || ZNF346 || HS1000000527598 || || 6307139	-1.06	-0.8	-1.46	-1.64	-0.43	-0.58	0.19	0.77
6322219	|| || || || || HS1000000017620 || || APAF1 || HS1000000017620 || || 6322219	-1.22	-1.98	-2.22	-1.86	-0.13	-0.74	-1.13	-0.89
6318868	|| || || || || HS1000000356625 || || TRAF3 || HS1000000356625 || || 6318868	-0.37	-0.35	-0.38	-0.01	0.7	0.24	0.6	0.37
6319174	|| || || || || HS1000000459945 || || MAEA || HS1000000459945 || || 6319174	0	0.69	0.15	0.32	1.15	0.86	1.65	2.35
6319992	|| || || || || HS1000000221624 || || MYBL2 || HS1000000221624 || || 6319992	-0.4	-0.58	-0.65	-0.34	0.44	0.16	0.01	0.25
6302899	|| || || || || HS1000000165638 || || ID1 || HS1000000165638 || || 6302899	-2.11	-2.46	-3.9	-1.69	-0.53	-0.78	-1.85	-0.05
6301941	|| || || || || HS1000000453413 || || BCAP31 || HS1000000453413 || || 6301941	-0.1	-0.41	-0.88	0	0.36	0.38	1.19	0.89
6312078	|| || || || || HS1000000449166 || || BCL2L11 || HS1000000449166 || || 6312078	-0.41	-0.65	-1.27	-1.51	0.25	0.09	-0.11	0.01
6322509	|| || || || || HS1000000626244 || || CARD14 || HS1000000626244 || || 6322509	-0.46	-0.96	-0.5	-0.29	0.74	0.48	0.21	0
6302304	|| || || || || HS1000000433974 || || TRAF4 || HS1000000433974 || || 6302304	0.01	-1.24	-0.32	-0.29	0.97	0.44	0.71	0.39
6323776	|| || || || || HS1000000383761 || || FXR1 || HS1000000383761 || || 6323776	-1.55	-1.5	-0.56	-1.31	0.21	-0.32	-0.5	-0.19
6316799	|| || || || || HS1000000530545 || || PPP1R15A || HS1000000530545 || || 6316799	0	0.09	-0.13	0.17	0.77	0.51	0.74	1.1
6303707	|| || || || || HS1000000210991 || || MGST1 || HS1000000210991 || || 6303707	-0.88	-0.97	-1.33	-1.1	-0.26	-0.6	-0.26	0.06
6311221	|| || || || || HS1000000356423 || || TRAF2 || HS1000000356423 || || 6311221	-0.34	0.2	-0.57	-0.36	0.68	0.27	0.69	0.78
6310165	|| || || || || HS1000000518484 || || SULF1 || HS1000000518484 || || 6310165	-0.14	0.02	-0.42	0.89	1.76	0.74	1.33	1.24
6306729	|| || || || || HS1000000042299 || || CASP1 || HS1000000042299 || || 6306729	-0.25	0.06	-0.21	-0.06	0.78	0.45	0.42	0.98
6301713	|| || || || || HS1000000403514 || || PEA15 || HS1000000403514 || || 6301713	-0.93	-0.16	0.05	-0.39	1.66	0.73	0.31	0.64
6323014	|| || || || || HS1000000370785 || || XRCC1 || HS1000000370785 || || 6323014	-1.19	-1.04	-1.09	-0.87	-0.06	-0.51	-0.47	0.25
6311732	|| || || || || HS1000000022994 || || RHOB || HS1000000022994 || || 6311732	0.01	-0.26	-1.05	-0.41	0.71	0.75	0.1	0.87
6321129	|| || || || || HS1000000835709 || || ABI2 || HS1000000835709 || || 6321129	0	-0.24	-0.74	0.53	0.58	1.69	0.78	1.3
6323801	|| || || || || HS1000000031484 || || BNIP3L || HS1000000031484 || || 6323801	-0.68	-2.13	-1.76	-1.15	0.08	-0.59	-0.49	0.12
6309012	|| || || || || HS1000000543253 || || NGFRAP1 || HS1000000543253 || || 6309012	-0.07	-0.21	-1.15	-0.49	0.81	0.24	0.49	0.53
6317324	|| || || || || HS1000000599241 || || DIABLO || HS1000000599241 || || 6317324	-0.08	0.15	-0.67	-0.32	0.52	0.58	0.93	0.51
6319860	|| || || || || HS1000000604293 || || RTN4 || HS1000000604293 || || 6319860	0	0.02	-0.14	0	0	2.16	1.52	2.31
6320369	|| || || || || HS1000000023195 || || RHOB || HS1000000023195 || || 6320369	-0.24	-0.24	-1.06	-1.13	0.53	0.77	0.33	-0.04
6324067	|| || || || || HS1000000208865 || || MDM4 || HS1000000208865 || || 6324067	-0.5	-0.71	-0.31	-0.41	0.52	0.07	0.06	0.44
6307099	|| || || || || HS1000000019111 || || BIRC2 || HS1000000019111 || || 6307099	0.28	0.14	0.02	0.56	0.86	1.14	0.94	0.94
6308949	|| || || || || HS1000000141311 || || GRB2 || HS1000000141311 || || 6308949	-1.15	-0.1	-0.05	-0.76	0.66	0.2	0.64	0.59
6307524	|| || || || || HS1000000449289 || || BCL2L11 || HS1000000449289 || || 6307524	-0.01	0.09	-0.66	-0.06	0.41	0.99	0.59	1.05
6301645	|| || || || || HS1000000548540 || || HTRA2 || HS1000000548540 || || 6301645	-0.16	-0.2	-0.38	-0.04	0.62	0.3	0.43	0.92
6313245	|| || || || || HS1000000028336 || || BCL2L1 || HS1000000028336 || || 6313245	-0.68	-1.17	-1.1	-0.95	-0.31	-0.39	-0.21	0.19
6309323	|| || || || || HS1000000524710 || || SIRT1 || HS1000000524710 || || 6309323	-0.31	-0.13	-0.25	-0.33	0.58	0.62	0.41	0.14
6315077	|| || || || || HS1000000227222 || || NEDD8 || HS1000000227222 || || 6315077	-0.47	-0.25	-0.35	0	-0.07	1.09	1.06	1.22
6324517	|| || || || || HS1000000277987 || || PRLR || HS1000000277987 || || 6324517	-0.1	-1.24	-0.79	-0.48	0.53	0.2	0.4	0.15
6307370	|| || || || || HS1000000023148 || || RHOB || HS1000000023148 || || 6307370	-0.57	-0.5	-2.66	-1.72	1	0.63	-0.19	-0.24
6315708	|| || || || || HS1000000852674 || || SETX || HS1000000852674 || || 6315708	-0.1	-0.29	-0.09	-0.37	0.52	0.59	0.44	0.24
6323271	|| || || || || HS1000000042478 || || CASP2 || HS1000000042478 || || 6323271	-1.65	-0.93	-1.48	-2.05	0.21	-0.38	0.28	-1.15
6307144	|| || || || || HS1000000198805 || || LYZ || HS1000000198805 || || 6307144	-0.81	-0.99	-1.31	-1.02	-0.27	-0.57	-0.21	0.05
6322880	|| || || || || HS1000000307190 || || RELA || HS1000000307190 || || 6322880	-0.24	-1.38	-0.85	-0.16	0.55	0.56	0.46	0.08
6313231	|| || || || || HS1000000371083 || || XRCC3 || HS1000000371083 || || 6313231	-0.11	-0.29	-0.39	0.06	0.91	0.37	0.4	1.18
WT Shigella infected vs WT Shigella infected + STS: 93 Spots showing stastically significant differences (pValue < 0.01) between the two indicated groups.
BIOSEQUENCE_ID	NAME	2457T-infected 1 hr	2457T-infected 2 hr	2457T-infected 2.75 hr	2457T-Infected 05 hr STS	2457T-infected 1 hr STS	2457T-infected 2 hr STS	2457T-infected 2.75 hr STS
6319954	|| || || || || HS1000000604123 || || RTN4 || HS1000000604123 || || 6319954	-0.42	-0.46	-0.56	-0.29	-0.21	-0.12	-0.2
6307488	|| || || || || HS1000000604143 || || RTN4 || HS1000000604143 || || 6307488	-0.34	-0.37	-0.48	-0.1	-0.06	-0.17	-0.13
6312490	|| || || || || HS1000000498283 || || CDC37 || HS1000000498283 || || 6312490	-0.3	-0.17	-0.22	0.12	0.08	0.01	0.14
6322877	|| || || || || HS1000000101046 || || CELSR2 || HS1000000101046 || || 6322877	-0.54	-0.58	-0.7	-0.34	-0.31	-0.17	-0.33
6312365	|| || || || || HS1000000300038 || || RAD23B || HS1000000300038 || || 6312365	-0.36	-0.29	-0.17	0.16	0.04	-0.1	0.12
6319535	|| || || || || HS1000000603917 || || RTN4 || HS1000000603917 || || 6319535	-0.47	-0.43	-0.59	-0.18	-0.04	-0.22	-0.22
6308817	|| || || || || HS1000000564010 || || DDX41 || HS1000000564010 || || 6308817	-0.04	0.01	0.07	0.47	0.29	0.31	0.34
6312351	|| || || || || HS1000000421647 || || DEDD || HS1000000421647 || || 6312351	-0.48	-0.39	-0.4	-0.15	-0.14	-0.15	0.11
6302330	|| || || || || HS1000000604373 || || RTN4 || HS1000000604373 || || 6302330	-0.48	-0.55	-0.59	-0.3	-0.2	-0.2	-0.08
6316672	|| || || || || HS1000000206721 || || MCL1 || HS1000000206721 || || 6316672	-0.47	-0.47	-0.63	-0.24	-0.1	-0.3	-0.05
6306519	|| || || || || HS1000000101292 || || CELSR2 || HS1000000101292 || || 6306519	-0.71	-0.57	-0.68	-0.36	-0.38	-0.21	-0.23
6300527	|| || || || || HS1000000858080 || || RPL13A || HS1000000858080 || || 6300527	0.02	0.04	0.07	0.36	0.39	0.58	0.6
6318737	|| || || || || HS1000000278856 || || PRODH || HS1000000278856 || || 6318737	0.23	0.23	0.27	0.7	0.63	0.8	0.66
6301221	|| || || || || HS1000000563794 || || DDX41 || HS1000000563794 || || 6301221	-0.8	-0.9	-0.82	-0.22	-0.33	-0.34	-0.6
6321606	|| || || || || HS1000000027655 || || BAX || HS1000000027655 || || 6321606	-0.02	-0.31	-0.2	0.35	0.16	0.51	0.26
6323336	|| || || || || HS1000000226530 || || 38597::CG4623 || HS1000000226530 || || 6323336	-0.57	-0.34	-0.32	0.12	0.13	0.18	-0.08
6321594	|| || || || || HS1000000858068 || || RPL13A || HS1000000858068 || || 6321594	-0.17	0	-0.04	0.46	0.3	0.41	0.57
6309811	|| || || || || HS1000000429610 || || LITAF || HS1000000429610 || || 6309811	-0.07	-0.32	-0.3	0.37	0.32	0.33	0.1
6310315	|| || || || || HS1000000429267 || || LITAF || HS1000000429267 || || 6310315	-0.1	-0.26	-0.31	0.38	0.33	0.35	0.18
6301109	|| || || || || HS1000000140910 || || GPX1 || HS1000000140910 || || 6301109	-0.65	-0.55	-0.55	-0.01	0.11	0.02	-0.3
6315550	|| || || || || HS1000000410206 || || HDAC3 || HS1000000410206 || || 6315550	-0.43	-0.67	-0.45	0.12	0.15	-0.04	-0.06
6311527	|| || || || || HS1000000140995 || || GPX1 || HS1000000140995 || || 6311527	-0.66	-0.43	-0.4	0.19	0.23	0.06	-0.21
6302235	|| || || || || HS1000000260513 || || POR || HS1000000260513 || || 6302235	-0.14	-0.09	0	0.56	0.61	0.42	0.39
6321385	|| || || || || HS1000000110645 || || ERCC3 || HS1000000110645 || || 6321385	-0.7	-0.81	-0.62	-0.02	-0.1	-0.06	-0.36
6313664	|| || || || || HS1000000232856 || || NOS2A || HS1000000232856 || || 6313664	-0.36	-0.75	-0.61	0.3	0.5	0.04	-0.11
6321759	|| || || || || HS1000000278824 || || PRODH || HS1000000278824 || || 6321759	-0.15	-0.03	-0.22	1	0.63	0.53	0.37
6308567	|| || || || || HS1000000395304 || || IKBKG || HS1000000395304 || || 6308567	-0.93	-1.05	-0.91	0.17	-0.03	-0.42	-0.33
6322513	|| || || || || HS1000000390917 || || CUL3 || HS1000000390917 || || 6322513	-0.59	-0.45	-0.21	0.35	0.48	0.8	0.12
6300457	|| || || || || HS1000000238227 || || OPA1 || HS1000000238227 || || 6300457	1.1	1.44	1.45	2.4	2.22	3.19	2.25
6303536	|| || || || || HS1000000507369 || || NALP1 || HS1000000507369 || || 6303536	0.07	0.33	0.13	-1.12	-1.05	-1.96	-0.94
6324332	|| || || || || HS1000000469481 || || UNC13B || HS1000000469481 || || 6324332	-0.36	0.26	-0.16	-0.81	-1.73	-1.9	-1.61
6312427	|| || || || || HS1000000005263 || || ADORA2A || HS1000000005263 || || 6312427	0.23	0.34	0.06	-1.17	-1.18	-1.54	-0.82
6302495	|| || || || || HS1000000647480 || || NALP12 || HS1000000647480 || || 6302495	-0.03	-0.43	-0.14	-1.51	-1.79	-1.95	-0.89
6316950	|| || || || || HS1000000387531 || || NME5 || HS1000000387531 || || 6316950	0.3	0.06	0.1	-1.66	-0.99	-1.38	-0.67
6314827	|| || || || || HS1000000017527 || || APAF1 || HS1000000017527 || || 6314827	0.11	-0.57	-0.28	-1.73	-1.15	-1.83	-1.55
6310560	|| || || || || HS1000000424551 || || BZRAP1 || HS1000000424551 || || 6310560	-0.47	-1.13	-0.62	-2.09	-2.44	-1.82	-1.61
6317978	|| || || || || HS1000000044172 || || CASP10 || HS1000000044172 || || 6317978	0.42	0.01	0.26	-0.88	-0.89	-1.33	-0.9
6313065	|| || || || || HS1000000348951 || || TIAL1 || HS1000000348951 || || 6313065	0.73	0.41	0.88	-0.74	-0.05	-0.85	-0.08
6302956	|| || || || || HS1000000858016 || || RPL13A || HS1000000858016 || || 6302956	1.44	1.36	1.64	-0.13	0.54	0.42	0.68
6312561	|| || || || || HS1000000110326 || || ERCC2 || HS1000000110326 || || 6312561	0.26	0.03	0.21	-1.15	-0.53	-0.95	-1.01
6309764	|| || || || || HS1000000047500 || || CD2 || HS1000000047500 || || 6309764	0.53	0.44	0.83	0	-0.94	-0.69	-0.24
6320803	|| || || || || HS1000000650122 || || CIAS1 || HS1000000650122 || || 6320803	-0.04	-0.52	-0.36	-1.54	-1.55	-1.27	-1.07
6314273	|| || || || || HS1000000226884 || || 38597::CG4623 || HS1000000226884 || || 6314273	0.77	0.34	0.38	-0.77	-0.62	-0.6	-0.22
6324203	|| || || || || HS1000000343381 || || TEGT || HS1000000343381 || || 6324203	0.44	0.34	0.54	-0.83	-0.85	-0.61	-0.12
6322830	|| || || || || HS1000000391264 || || CUL2 || HS1000000391264 || || 6322830	0.71	0.37	0.89	0	-0.65	-0.49	-0.38
6309258	|| || || || || HS1000000194858 || || LIMS1 || HS1000000194858 || || 6309258	0.67	1.22	1.03	-0.17	0	-0.19	0.37
6315742	|| || || || || HS1000000577358 || || APTX || HS1000000577358 || || 6315742	1.05	0.63	1.06	-0.36	-0.16	-0.02	0.34
6302370	|| || || || || HS1000000345222 || || TFDP2 || HS1000000345222 || || 6302370	0.49	0.78	1	0	-0.04	-0.54	-0.23
6305631	|| || || || || HS1000000089173 || || DBC1 || HS1000000089173 || || 6305631	0.26	0.17	0.19	-0.85	-1.14	-0.44	-0.57
6317055	|| || || || || HS1000000241743 || || SERPINB2 || HS1000000241743 || || 6317055	0.49	0.63	1.03	-0.06	-0.21	-0.63	-0.01
6301280	|| || || || || HS1000000372941 || || YWHAZ || HS1000000372941 || || 6301280	0.97	1.42	1.27	0	0.52	0.3	0.31
6323960	|| || || || || HS1000000630651 || || TAIP-2 || HS1000000630651 || || 6323960	0.39	0	0.47	-0.64	-0.62	-0.36	-0.97
6300655	|| || || || || HS1000000232792 || || NOS2A || HS1000000232792 || || 6300655	0.82	0.49	0.42	-0.27	-0.5	-0.52	-0.12
6312303	|| || || || || HS1000000388355 || || SPOP || HS1000000388355 || || 6312303	-0.07	-0.27	0.18	-1.04	-1.09	-0.89	-0.85
6322456	|| || || || || HS1000000307195 || || RELA || HS1000000307195 || || 6322456	1.09	0.99	0.82	0	0.25	-0.16	0.25
6308234	|| || || || || HS1000000401833 || || TP73L || HS1000000401833 || || 6308234	0.93	0.85	0.92	-0.03	-0.38	0.2	0.3
6311205	|| || || || || HS1000000238137 || || OPA1 || HS1000000238137 || || 6311205	0.27	-0.2	-0.08	-1.03	-0.81	-1.11	-0.55
6316871	|| || || || || HS1000000353704 || || TP53BP2 || HS1000000353704 || || 6316871	-0.01	0.16	0.09	-0.58	-1.06	-0.9	-0.49
6323282	|| || || || || HS1000000148489 || || HDAC1 || HS1000000148489 || || 6323282	0.52	0.43	0.21	-0.73	-0.27	-0.53	-0.26
6306392	|| || || || || HS1000000616230 || || P53AIP1 || HS1000000616230 || || 6306392	0.25	0.32	-0.1	-0.68	-0.37	-0.77	-0.88
6309614	|| || || || || HS1000000420227 || || ATG12 || HS1000000420227 || || 6309614	0.53	0.6	0.26	-0.34	-0.48	-0.51	-0.07
6317327	|| || || || || HS1000000366217 || || VDAC1 || HS1000000366217 || || 6317327	0.88	0.59	0.57	-0.32	-0.36	-0.06	0.21
6315231	|| || || || || HS1000000647381 || || NALP12 || HS1000000647381 || || 6315231	0.41	0.67	0.37	0	-0.45	-0.45	-0.2
6301746	|| || || || || HS1000000119702 || || EFEMP1 || HS1000000119702 || || 6301746	-0.16	-0.31	-0.54	-1.09	-1.39	-1.03	-0.87
6316429	|| || || || || HS1000000617229 || || CARD15 || HS1000000617229 || || 6316429	0.13	-0.02	0.32	-0.82	-0.38	-0.47	-0.72
6300641	|| || || || || HS1000000379223 || || USP7 || HS1000000379223 || || 6300641	0.9	0.63	0.65	0	0	-0.3	0.33
6318691	|| || || || || HS1000000413966 || || TAX1BP1 || HS1000000413966 || || 6318691	0.67	0.63	0.87	0.12	-0.01	0.28	-0.27
6311035	|| || || || || HS1000000013220 || || ANK3 || HS1000000013220 || || 6311035	0.01	-0.3	-0.29	-0.89	-0.92	-0.97	-0.74
6315915	|| || || || || HS1000000243729 || || PCNA || HS1000000243729 || || 6315915	0.57	0.39	0.51	-0.35	-0.33	0.05	-0.15
6307763	|| || || || || HS1000000006009 || || ADRA1A || HS1000000006009 || || 6307763	0.98	0.67	0.79	-0.18	0.07	0.22	0.42
6316126	|| || || || || HS1000000065949 || || CIDEA || HS1000000065949 || || 6316126	-0.37	-0.37	-0.33	-1.03	-0.97	-1.32	-0.79
6323803	|| || || || || HS1000000371496 || || XRCC5 || HS1000000371496 || || 6323803	0.61	0.82	0.46	0	-0.2	0.13	0
6314453	|| || || || || HS1000000092069 || || DFFB || HS1000000092069 || || 6314453	-0.05	0.13	0.18	-0.85	-0.53	-0.23	-0.61
6322468	|| || || || || HS1000000695796 || || CGB || HS1000000695796 || || 6322468	0.16	-0.1	-0.09	-0.7	-0.89	-0.35	-0.56
6304096	|| || || || || HS1000000042759 || || CASP4 || HS1000000042759 || || 6304096	0.2	0.3	0.41	-0.03	-0.49	-0.16	-0.33
6310586	|| || || || || HS1000000344882 || || TFDP1 || HS1000000344882 || || 6310586	0.55	0.38	0.39	-0.13	0.09	-0.29	-0.12
6324708	|| || || || || HS1000000695829 || || CGB || HS1000000695829 || || 6324708	-0.1	-0.15	0.12	-0.43	-0.73	-0.62	-0.56
6322902	|| || || || || HS1000000510976 || || ACIN1 || HS1000000510976 || || 6322902	0	-0.08	0.1	-0.44	-0.36	-0.46	-0.69
6300759	|| || || || || HS1000000185453 || || KNG1 || HS1000000185453 || || 6300759	-0.05	-0.27	0	-0.81	-0.47	-0.49	-0.63
6309758	|| || || || || HS1000009806236 || || CGB5 || HS1000009806236 || || 6309758	-0.06	-0.11	-0.17	-0.75	-0.72	-0.46	-0.47
6313703	|| || || || || HS1000000615802 || || ELMO2 || HS1000000615802 || || 6313703	0.34	0.27	0.19	-0.32	-0.27	-0.08	-0.11
6322207	|| || || || || HS1000000259935 || || 38599::CG4618 || HS1000000259935 || || 6322207	0.21	0.38	0.31	-0.14	-0.2	-0.25	-0.03
6309822	|| || || || || HS1000000289152 || || PTPN6 || HS1000000289152 || || 6309822	-0.32	-0.16	-0.38	-0.97	-0.68	-0.57	-0.74
6315182	|| || || || || HS1000000384536 || || DPF3 || HS1000000384536 || || 6315182	0.04	0.11	-0.1	-0.27	-0.53	-0.37	-0.52
6311306	|| || || || || HS1000000043001 || || CASP6 || HS1000000043001 || || 6311306	-0.09	0.04	-0.16	-0.44	-0.54	-0.52	-0.43
6305963	|| || || || || HS1000000089209 || || DBC1 || HS1000000089209 || || 6305963	0.63	0.45	0.43	0	0	0.1	0.28
6312476	|| || || || || HS1000000615500 || || ELMO2 || HS1000000615500 || || 6312476	-0.22	-0.19	-0.31	-0.51	-0.78	-0.53	-0.75
6322229	|| || || || || HS1000000356533 || || TRAF3 || HS1000000356533 || || 6322229	0.11	0.11	-0.01	-0.16	-0.33	-0.21	-0.41
6317397	|| || || || || HS1000000615617 || || ELMO2 || HS1000000615617 || || 6317397	-0.03	-0.13	-0.23	-0.47	-0.56	-0.53	-0.32
6320593	|| || || || || HS1000000615821 || || ELMO2 || HS1000000615821 || || 6320593	-0.19	-0.28	-0.17	-0.49	-0.61	-0.51	-0.55
6316253	|| || || || || HS1000000145080 || || GSTA1 || HS1000000145080 || || 6316253	-0.3	-0.44	-0.27	-0.67	-0.56	-0.63	-0.73
6318442	|| || || || || HS1000000532373 || || BCL2L13 || HS1000000532373 || || 6318442	0.06	0.09	0.04	-0.12	-0.35	-0.17	-0.27
6308117	|| || || || || HS1000000615868 || || ELMO2 || HS1000000615868 || || 6308117	-0.38	-0.23	-0.3	-0.56	-0.67	-0.66	-0.47
