# Supplementary material for: Microarray analysis of Shigella flexneri-infected epithelial cells identifies host factors important for apoptosis inhibition
Source: BMC Genomics. 2010 Apr 29;11:272. doi: 10.1186/1471-2164-11-272 (PMC2996966; doi:10.1186/1471-2164-11-272)
Supplement: Additional file 2 — Table S2: Lists of genes in all comparisons categorized by function. On the first worksheet, there is a list of genes in all comparisons categorized by function. On the second through fifth worksheets, the list of genes from each comparison with a brief description of gene function obtained from NCBI's Entrez Gene is provided. For each comparison, induction or repression refers to the changes in gene expression in the second treatment relative to the first treatment. Each worksheet can be accessed by clicking on the tabs at the bottom of the Excel page. [file 1471-2164-11-272-S2.XLS]

## Sheet: All
TableS2. Lists of genes in all comparisons categorized by function.
Induction or repression refers to the changes in gene expression in the second treatment relative to the first treatment for each comparison
Green is repressed; red is induced
(Variant) refers to a separate probe for the same gene
Comparison 1	Comparison 2	Comparison 3	Comparison 4
U vs USTS	U vs WT	USTS vs WTSTS	WT vs WTSTS
All repressed	Induced unless green	Induced unless green	Repressed unless red
Caspases
CASP3	CASP1	CASP1	CASP10
CASP9	CASP10	CASP2	CASP4
	CASP8	CASP9	CASP6
Caspase-3 Substrates
DCC	DFFA	DCC	DFFB
DFFB	MCL1 (variant)	MCL1 (variant)	MCL1 (variant)
	TAX1BP1		TAX1BP1
Interaction with caspases
APAF1	APAF1	APAF1	APAF1
BIRC1	BIRC1	BIRC2	NALP1
CARD12	BIRC4	CRADD	NALP12
NALP1	BIRC5	NALP1 (variant)
NALP12	BIRC7	NALP1 (variant)
	CARD12	NALP12
	CRADD
	NALP1
Localized or targeted to the mitochondria
AFG3L2	BAK1	BAX	BAX
BCL2L11	BCL2	BCL2	BCL2L13
BCL2L13	BCL2L11	BCL2L1	OPA1 (variant)
BID	BCL2L13	BCL2L11	OPA1 (variant)
BMF	BFAR	BCL2L2	PRODH
DIABLO	CYCS	BID	VDAC1
DNAJA3	DNAJA3	BNIP3L
GLRX2	MAL	BOK
OPA1	MGST1	CYCS
PRODH	OPA1	DIABLO
	SH3GLB1	DNAJA3
	YME1L1	GLRX2
		HTRA2
		MAL
		MGST1
		MTCH1
		OPA1
		PRODH
		YME1L1
Pro-apoptotic genes
AMID	ACIN1	ACIN1	ACIN1
APOE	APOE	ALOX15B	CD2
APP	APP	AMID	CIDEA
CTNNBL1	AXUD1	APOE	DBC1
DBC1	CIDEC	APP	ELMO2
EDARADD	CTNNBL1	AXUD1	NOS2A
ELMO2	DAXX	BCAP31	RTN4
ELMO3	DUSP22	DAXX	TAIP-2
IAPP	EDARADD	DBC1	TIAL1
IHPK3	ELMO2	DIDO1	TRAF3
PDCD5	ELMO3	DNASE1L3	UNC13B
TRAF6	FAF1	DUSP22
	GRB10	EDARADD
	GSTM1	ELMO2
	MAGI3	ELMO3
	NCKAP1	FOXO3A
	NMI	GRB10
	PDCD2	NCKAP1
	PROS1	NGFRAP1
	RBL2	PDCD1
	RTN4	PDCD4
	SIAH1	PPP1R15A
	STAT1	RTN4
	TAIP-2	SIAH1
	TIAL1	STAT1
	TNFRSF11B	TAIP-2
	TRIP	TIA1
	ZNF346	TIAL1
		TRAF3
		TRAF6
		TRIP
		ZNF346
p53 and p53 associated genes
ENC1	MDM2	CUL4A	HDAC1
MDM2	PCBP4	ENC1 (variant)	LITAF
P53AIP1	UNC5D	ENC1 (variant)	P53AIP1
PCBP4		LITAF	TP53BP2
PTGES		LRDD	TP73L
TP53BP2		MDM2	USP7
TP53I11		MDM4
TP73L		NEDD8
UNC5D		P53AIP1
		PPP2CA
		PSEN2
		PTGES
		TP53BP2
		TP73L
DNA Repair, DNA metabollic process, or Response to DNA damage
APTX	ERCC2	ERCC2	APTX
DNASE1	RAD17	ERCC3	ERCC2
DNASE2	RAD23B	ID1	ERCC3
ERCC2	RAD51	PCNA	PCNA
ID1	SETX	PPP2R1A	RAD23B
PCNA	XRCC4	SETX	XRCC5
PPP2R1A	XRCC5	SIRT1
RBBP4		XRCC1
XRCC1		XRCC3
Induction of Apoptosis by Extraceullar Signals
ADORA1	DEDD2	ADORA1	ADORA2A
ADORA2A		ADRA1A	ADRA1A
ADRA1A		CD38	DEDD
CD38
DAP
DEDD
DEDD2
NDUFA13
Anti-apoptosis
FAIM	ANGPTL4	ATG12	ATG12
FAIM3	APLP1	CFLAR	CGB
GPX1	ATG12	EDIL3	CGB5
IER3	BAG4	FAIM2	EFEMP1
NOL3	CFLAR	FXR1	GPX1
NPM1	CSE1L	GAS6	GSTA1
PEA15	EDIL3	GSR	MCL1 (variant)
PTPRZ1	FAIM	GSTO1	POR
SGPL1	FAIM3	IER3	RPL13A (varinat)
SON	FXR1	MAEA	RPL13A (variant)
SPHK2	GAS6	MCL1 (variant)	SPOP
TNFAIP8	GSTO1	NPM1	TEGT
TPT1	MAEA	PDE1B	YWHAZ
TRAF2	MCL1 (variant)	PEA15
YWHAH	PEA15	PRLR
YWHAZ	RPL13A	RPL13A
	SPHK2	SON
	SPOP	SPHK2
	TEGT	TNFAIP3
	TNFAIP3	TNFRSF12A
	TNFAIP8	TPT1
	TNFRSF12A	TRAF2
	TPT1	TRAF4
	TRAF4	YWHAZ
	YWHAH
	YWHAZ
Cell Cycle Progression
APPBP1	CDC37	APPBP1	CDC37
CUL1	CUL2	CUL1	CUL2
DDX41	E2F3	CUL3	CUL3
PTPN6	MCM4	DDX41	DDX41
TFDP1	MCM6	ESPL1	DPF3
	MKI67	FOSL2	HDAC3
	PPP2R1B	MCM5	PTPN6
	PTPN6	MCM6	TFDP1
	SPATA4	MTL5	TFDP2
	TFDP2	MYBL2
	THOC1	PIN1
		PTPN6
		TFDP1
		TFDP2
		THOC1
Cell Adhesion, structure, or extracellular matrix
ANK1	ABI2	ABI2	ANK3
ANK3	ANK1	ANK3	CELSR2
EMP1	ANK3	EMP1	LIMS1
EMR1	CELSR1	EMR1
EMR2	CELSR2	HSPG2
FBLN5	EMR2	MATN2
HSPG2	FBLN5	MATN3
ITGB2	HSPG2	NID2
MATN3	MATN3
MATN4
TUBB
NF-kB Pathway
CIAS1	IKBKG	NFKB2	CIAS1
IKBKG	NFKB2	NFKBIA	IKBKG
NFKBIA	NFKBIA	RELA	RELA
RELA	RELA
Akt Pathway
BECN1	BECN1	TNC
TNC	TNC
TGF-beta Pathway
LTBP3	LTBP2	LTBP3
LTBP4	SULF1	MYO18A
		SULF1
Ras/Rho/Rac or GTPases
ARHGEF6	ARHGEF6	ARHGEF6
CDC42	CTNNAL1	ELMO1
ELMO1	ELMO1	GRB2
GRB2	GRB2	RHOB
RABEP1	RHOB	SIPA1
RHOB
p38/JNK Pathway
GADD45G	GADD45A	GADD45A
	JUN	JUN
		JUND
pRB Pathway
	JARID1A	JARID1A	SERPINB2
		RBBP4
		RBBP5
		RBBP6
		SERPINB2
Complement or Immune Response
C6	CARD14	C6	CARD15
C8B	CARD15	CARD14	KNG1
C8G	CARD8	CARD8	NOS2A
CIITA	CD14	CIITA
GULP1	CD2	GULP1
GZMB	CD97	GZMH
GZMM	GULP1	LYZ
LYZ	KNG1	SEMA4D
NOS2A
PRF1
Unknown
BZRAP1	CLUL1	BCAP29	BZRAP1
DLL4	DNAJB13	CLUL1	NME5
GSTT1	SEMA6A	DLL4	38599::CG4618
PECR	TRIM37	ELMOD2	38597::CG4623 (variant)
SEMA6A	38599::CG4618	HEG1	38597::CG4623 (variant)
SLIT1		MMD2
TRIM37		NME6
38599::CG4618		SEMA6A
		SLIT1
		TRIM37
		38597::CG4623

## Sheet: UvsUSTS
U vs USTS
All genes are repressed
Caspases
CASP3	Effector caspase
CASP9	Initiator caspase that activates caspase-3
Caspase-3 Substrates
DCC	deleted in colorectal carcinoma protein; cleaved by caspase-3 & induces apoptosis
DFFB	DNA fragmentation factor (DFF) B subunit; triggers both DNA fragmentation and chromatin condensation during apoptosis
Interaction with caspases
APAF1	upon binding cytochrome c and dATP, this protein forms the apoptosome; binds & activates caspase-9
BIRC1	aka NAIP; homology to two baculovirus inhibitor of apoptosis proteins; suppresses apoptosis induced by various signals
CARD12	In Ced4 family and can induce apoptosis; In C. elegans, binds & activates Ced3, an initiator caspase, via CARD domain.
NALP1	Interacts strongly with caspase 2 and weakly with caspase 9. Overexpression induces apoptosis in cells
NALP12	Implicated in the activation of proinflammatory caspases (e.g., CASP1) via their involvement inflammasomes
Localized or targeted to the mitochondria
AFG3L2	This gene encodes a protein localized in mitochondria and closely related to paraplegin
BCL2L11	apoptosis facilitator; binds Bcl-2 and is induced by the transcription factor foxO3a
BCL2L13	BCL2-like 13 (apoptosis facilitator); aka Bcl-Rambo; pro-apoptotic; induces cyto c release
BID	heterodimerizes with either agonist BAX or antagonist BCL2; mediates mitochondrial damage induced by caspase-8 (CASP8)
BMF	This protein contains a single BCL2 homology domain 3 (BH3); binds BCL2 proteins and function as an apoptotic activator
DIABLO	Encodes an inhibitor of apoptosis protein (IAP)-binding protein; released from mitochondria
DNAJA3	maintenance of mitochondrial integrity
GLRX2	a mitochondrial oxidoreductase; prosurvival through PI-3-kinase-Akt signaling pathway; involved the activation NF-ĸB & Bcl-2
OPA1	A component of the mitochondrial network; a major organizer of the mitochondrial inner membrane; loss causes apoptosis
PRODH	A mitochondrial proline dehydrogenase which catalyzes the first step in proline catabolism; pro-apoptotic
Pro-apoptotic genes
AMID	significant homology to NADH oxidoreductases and the apoptosis-inducing factor PDCD8/AIF. Overexpression induces apoptosis
APOE	Possibly pro-apoptotic; Apolipoprotein E, essential for the normal catabolism of triglyceride-rich lipoprotein constituents
APP	amyloid beta (A4) precursor protein; pro-apoptotic, but most observations w/ neurons
CTNNBL1	unknown function; the C-terminal portion of the protein has been shown to possess apoptosis-inducing activity
DBC1	deleted in bladder cancer 1; possible tumor suppressor functions
EDARADD	a death domain-containing protein that acts as an adaptor to link EDAR to downstream signaling pathways (TNF-receptor associated)
ELMO2	interacts with the dedicator of cyto-kinesis 1 protein; phagocytosis of apoptotic cells
ELMO3	The protein encoded by this gene is similar to a C. elegans protein that functions in phagocytosis of apoptotic cells and in cell migration
IAPP	Islet, or insulinoma, amyloid polypeptide (IAPP, or amylin); may induce apoptotic cell-death in particular cultured cells
IHPK3	This gene encodes a protein that belongs to the inositol phosphokinase (IPK) family; enhances IFN-β apoptotic signals
PDCD5	programmed cell death 5; exact function is not defined, this protein is thought to play an early and universal role in apoptosis
TRAF6	activates NF-κB, p38, & JNK; binds to active caspase-8 upon TCR stimulation and facilitates its movement into lipid rafts
p53 and p53 associated genes
ENC1	a p53-induced gene
MDM2	Overexpression of this gene can result in excessive inactivation of tumor protein p53; functions as an E3 ubiquitin ligase
P53AIP1	p53-regulated apoptosis-inducing protein 1; p53AIP1 regulates the mitochondrial apoptotic pathway
PCBP4	This gene is induced by the p53; can suppress cell proliferation by inducing apoptosis and cell cycle arrest in G(2)-M.
PTGES	glutathione-dependent prostaglandin E synthase; induced by p53, and may be involved in TP53 induced apoptosis.
TP53BP2	a member of the ASPP (apoptosis-stimulating protein of p53) family of p53 interacting proteins
TP53I11	induced by p53; proapoptotic
TP73L	aka tumor protein p63; homolog to p53
UNC5D	unc-5 homolog D; amplifies p53-dependent apoptotic response
DNA Repair, DNA metabollic process, or Response to DNA damage
APTX	aprataxin; may play a role in single-stranded DNA repair
DNASE1	This protein is stored in the zymogen granules of the nuclear envelope and functions by cleaving DNA in an endonucleolytic manner
DNASE2	located in the lysosome, hydrolyzes DNA under acidic conditions & mediates the breakdown of DNA during erythropoiesis & apoptosis
ERCC2	involved in transcription-coupled nucleotide excision repair; defects in gene may lead to cancer
ID1	helix-loop-helix protein; forms heterodimers w/ TFs - can inhibit DNA binding and transc. activation; role in cell growth & differentiation
PCNA	proliferating cell nuclear antigen; ↑ processivity of leading strand synthesis during DNA rep; involved in RAD6-dependent DNA repair
PPP2R1A	protein phosphatase 2 (formerly 2A), regulatory subunit A , alpha isoform; implicated in the negative control of cell growth and division
RBBP4	involved in the homologous recombination and repair of DNA
XRCC1	Involved in repair of DNA single-strand breaks due to ionizing radiation & alkylating agents
Induction of Apoptosis by Extraceullar Signals
ADORA1	an adenosine receptor that belongs to the G-protein coupled receptor 1 family; type A1 receptors inhibit adenylyl cyclase
ADORA2A	Extracellular adenosine induces apoptosis by mitochondrial damage & caspase activation via A(2a) adenosine receptors
ADRA1A	Alpha-1-adrenergic receptors (alpha-1-ARs); activate mitogenic responses and regulate growth and proliferation of many cells
CD38	"ADP-ribosylation of CD38 can induce apoptosis in CD38-expressing cells"; functions as an ADP-ribosyl cyclase cADPR hydrolase
DAP	death associated protein; a positive mediator of programmed cell death that is induced by interferon-gamma
DEDD	a scaffold protein for death receptors that directs CASP3 to certain substrates & facilitates their ordered degradation during apoptosis
DEDD2	role in death receptor-induced apoptosis & targets CASP8 & CASP10 to the nucleus; degrades intermediate filaments during apoptosis
NDUFA13	NALP proteins, such as NALP2, are involved in the activation of caspase-1 by Toll-like receptors
Anti-apoptosis
FAIM	Fas apoptotic inhibitory molecule; pro-survival; mediates Fas resistance produced by surface Ig engagement in B cells
FAIM3	Fas apoptotic inhibitory molecule 3; inhibits caspase-8 processing
GPX1	Glutathione peroxidase functions in the detoxification of hydrogen peroxide; protects from CD95-induced apoptosis in breast cancer cells
IER3	protection of cells from Fas- or TNF-alpha-induced apoptosis; involved in ERK survival and ERK activation
NOL3	nucleolar protein 3 (apoptosis repressor with CARD domain); interacts with caspase-2, -8 to inhibit apoptosis
NPM1	nucleolar protein; shuttles to cytoplasm; multiple functions - ribosomal protein assembly & transport, regulation of tumor suppressor ARF
PEA15	a death effector domain (DED)-containing protein; inhibits both TNFRSF6- and TNFRSF1A-mediated CASP8 activity & apoptosis.
PTPRZ1	a member of the receptor type protein tyrosine phosphatase family; induced in gastric cancer cells,
SGPL1	sphingosine-1-phosphate lyase 1; genetic changes affecting intestinal sphingosine-1-phosphate metabolism may correlate with cancer
SON	SON DNA binding protein; may also be involved in protecting cells from apoptosis and in pre-mRNA splicing
SPHK2	sphingosine kinase 2; acts as a second messenger to regulate proliferation and survival
TNFAIP8	tumor necrosis factor, alpha-induced protein 8; inhibits the activated form of caspase-8 (which inhibits BID and casp3)
TPT1	tumor protein, prosurvival, interacts w/ MCL1, others; involved in calcium binding and microtubule stabilization
TRAF2	associates with TRAF1 to interact with IAPs; interacts with TRADD to ensure recruitment of IAPs for direct inhibition of caspases
YWHAH	in 14-3-3 family; 14-3-3 binds to Bad to prevent Bad from translocating to the mitochondria to displace Bcl-xL
YWHAZ	in 14-3-3 family; interacts with IRS1 protein, suggesting a role in regulating insulin sensitivity
Cell Cycle Progression
APPBP1	aka NEDD8 activating enzyme E1 subunit 1; required for cell cycle progression through the S/M checkpoint
CUL1	cell cycle arrest; required for G1 to G0 transition or apoptosis pathway
DDX41	DEAD (Asp-Glu-Ala-Asp) box polypeptide 41; putative RNA helicase
PTPN6	protein tyrosine phosphatase (PTP) family; signaling molecule that regulates cell growth, differentiation, mitotic cycle
TFDP1	transcription factor; associates with E2F; controls transcriptional activity of genes involved in cell cycle progression from G1 to S phase
Cell Adhesion, structure, or extracellular matrix
ANK1	key roles in cell motility, activation, proliferation, contact and the maintenance of specialized membrane domains
ANK3	link integral membrane proteins to spectrin-actin cytoskeleton; roles in cell motility, activation, proliferation, & contact
EMP1	adhesion molecule, possibly associates with EGF
EMR1	resembles G protein-coupled hormone receptors (7TM receptors); has six EGF-like modules; possible adhesive properties
EMR2	Cell attachment; TM7 receptor family expressed predominantly by cells of the immune system
FBLN5	promotes adhesion of endothelial cells through interaction of integrins and the RGD motif; may play a role in vascular development
HSPG2	Heparan sulfate proteoglycan; a major component of basement membranes,; may stabilize other molecules; involved in cell adhesion
ITGB2	integrin, beta 2; cell adhesion as well as cell-surface mediated signalling; prosurvival
MATN3	thought to be involved in the formation of filamentous networks in the extracellular matrices of various tissues
MATN4	thought to be involved in the formation of filamentous networks in the extracellular matrices of various tissues
TUBB	tubulin; pro-survival
NF-kB Pathway
CIAS1	interacts with apoptosis-associated speck-like protein containing a CARD; may function as an activator of NF-kappaB
IKBKG	encodes the regulatory subunit of the IKK complex to activates NF-kappaB -- for inflammation, immunity, cell survival, & other pathways
NFKBIA	NF-kappaB activation inhibitor (traps NF-ĸB in cytoplasm)
RELA	the p65 unit of the NF-ĸB heterodimer
Akt Pathway
BECN1	associates with Bcl-2; prosurvival; may be required for autophagy
TNC	tenascin C; TnC-mediated adhesion can promote cell survival through Akt in human chondrosarcoma cells
TGF-beta Pathway
LTBP3	latent transforming growth factor beta binding protein 3; activates TGF-beta and localizes to the ECM
LTBP4	binding protein 4; activates TGF-beta and localizes to the ECM
Ras/Rho/Rac or GTPases
ARHGEF6	Rac/Cdc42 guanine nucleotide exchange factor (GEF) 6; activate the Ras-like family of Rho proteins by exchanging bound GDP for GTP
CDC42	a small GTPase of the Rho-subfamily; can regulate actin polymerization through its direct binding to N-WASP to activate Arp2/3 complex
ELMO1	Activates Rac-1, which also occurs in Shigella infection
GRB2	binds the epidermal growth factor receptor; has SH2/SH3 domains; involved in Ras signaling; may promoter tumor growth
RABEP1	RAB GTPase binding effector protein 1; interacts with the GTP form of Rab5; required for membrane docking and fusion of endosomes
RHOB	Ras homolog gene family, member B; tumor suppressor; negative regulator of Ras signaling pathways
p38/JNK Pathway
GADD45G	↑ with stressful growth arrest conditions & DNA-damaging agents; mediates activation of the p38/JNK pathway via MTK1/MEKK4 kinase
Complement or Immune Response
C6	C6 is a component of complement cascade; part of the MAC
C8B	C8 beta is one of the three subunits that comprise the component 8 (C8) of the complement, part of MAC
C8G	C8G is one of the three polypeptides that constitute C8
CIITA	located in the nucleus and acts as a positive regulator of MHC II gene transcription; upregulated by IFN-γ; downregulated in tumors
GULP1	adaptor protein required for engulfment of apoptotic cells by phagocytes; clearance of apoptotic cells is critical during inflammation
GZMB	granzyme B; crucial for the rapid induction of target cell apoptosis by CTL in cell-mediated immune response.
GZMM	granzyme M; cleaves DNA damage sensor enzyme poly(ADP-ribose) polymerase to prevent cellular DNA repair and force apoptosis
LYZ	LYZ encodes human lysozyme, whose natural substrate is the bacterial cell wall peptidoglycan ; anti-microbia
NOS2A	nitric oxide synthase 2A (inducible, hepatocytes); antimicrobial and antitumoral activities
PRF1	similar to complement C9; a key effector molecule for T-cell- and natural killer-cell-mediated cytolysis.
Unknown
BZRAP1	benzodiazapine receptor (peripheral) associated protein 1; potential role as important molecular adaptors
DLL4	Drosophila delta gene homology; encodes Notch ligands, EGF repeats, and a transmembrane domain
GSTT1	(GST) theta 1 (GSTT1); catalyze the conjugation of reduced glutathione to a variety of electrophilic and hydrophobic compounds
PECR	peroxisomal trans-2-enoyl-CoA reductase
SEMA6A	sema domain, transmembrane domain (TM), and cytoplasmic domain, (semaphorin) 6A
SLIT1	slit homolog 1 (Drosophila)
TRIM37	tripartite motif (TRIM) family; The TRIM motif includes zinc-binding domains, a RING finger region, a B-box motif and a coiled-coil domain
38599::CG4618	Drosophila melanogaster gene CG4618; unknown

## Sheet: UvsWT
U vs WT
Mostly induced unless highlighted in green for repression
Caspases
CASP1	Cleaves & activates interleukin-1, a cytokine involved in the processes such as inflammation, septic shock, and wound healing
CASP10	Cleaves and activates caspases 3 and 7, and the protein itself is processed by caspase 8
CASP8	Involved in the extrinsic pathway; activates caspase-3 and Bid, which leads to mitochondrial permeabilization
Caspase-3 Substrates
DFFA	a subunit of DNA fragmentation factor (DFF); a caspase-3 substrate & triggers DNA fragmentation during apoptosis
MCL1	The alternatively spliced shorter gene product (isoform 2) promotes apoptosis and is death-induced; cleaved by caspase-3
TAX1BP1	Tax1 binding protein 1; inhibits TNF-alpha-induced apoptosis with A20; is cleaved by caspase-3, -6, & -7
Interaction with caspases
APAF1	upon binding cytochrome c and dATP, this protein forms the apoptosome; binds & activates caspase-9
BIRC1	aka NAIP; homology to two baculovirus IAPs; suppresses apoptosis induced by various signals; binds caspase-9
BIRC4	aka XIAP; inhibits apoptosis through binding to TRAF1 and TRAF2; also inhibits caspase-3 and caspase-7.
BIRC5	aka survivin; with hepatitis B X-interacting protein (HBXIP) binds caspase-9; varinat DeltaEx3 bind caspase-3 with Bcl-2
BIRC7	aka Livin; shown to interact with caspase-3, -7, & -9; degrades Smac/DIABLO
CARD12	In Ced4 family and can induce apoptosis; In C. elegans, binds & activates Ced3, an initiator caspase, via CARD domain.
CRADD	recruits caspase 2 to the cell death signal complex that includes TNFR1A, RIP kinase, and other CARD domain-containing proteins
NALP1	Interacts strongly with caspase 2 and weakly with caspase 9. Overexpression induces apoptosis in cells
Localized or targeted to the mitochondria
BAK1	accelerates the opening of VDAC to reduce membrane potential & release cyto c; interacts with p53 after exposure to cell stress
BCL2	an integral outer mitochondrial membrane protein that blocks apoptotic death
BCL2L11	apoptosis facilitator; binds Bcl-2 and is induced by the transcription factor foxO3a
BCL2L13	BCL2-like 13 (apoptosis facilitator); aka Bcl-Rambo; pro-apoptotic; induces cyto c release
BFAR	inhibits Bax-induced cell death; interacts with Bcl-2, Bcl-X(L), & DED-containing procaspases; suppresses Fas-induced apoptosis
CYCS	cytochrome c, a component of the electron transport chain in mitochondria; also involved in initiation of apoptosis
DNAJA3	maintenance of mitochondrial integrity
MAL	a highly hydrophobic integral membrane protein; shown to induce cytochrome c release by interacting with mitochondria
MGST1	catalyzes the conjugation of glutathione to electrophiles; localized to the ER & mitochrondria to protect from oxidative stress
OPA1	A component of the mitochondrial network; a major organizer of the mitochondrial inner membrane; loss causes apoptosis
SH3GLB1	aka Bif-1: Bif-1 is an important component of the mitochondrial pathway for apoptosis as a novel Bax/Bak activator
YME1L1	localized in the mitochondria; may play a role in mitochondrial protein metabolism & may be involved in mitochondrial pathologies
Pro-apoptotic genes
ACIN1	not involved in DNA condensation; a role in internucleosomal DNA cleavage during apoptosis; phosphorylation inhibits
APOE	Possibly pro-apoptotic; Apolipoprotein E, essential for the normal catabolism of triglyceride-rich lipoprotein constituents
APP	amyloid beta (A4) precursor protein; pro-apoptotic, but most observations w/ neurons
AXUD1	localizes to the nucleus; induced in response to elevated levels of axin; possible tumor suppressor function
CIDEC	cell death-inducing DFFA-like effector c; a novel family of cell death-inducing DFF45-like effectors (CIDEs); promote apoptosis
CTNNBL1	unknown, but the C-terminal portion of the protein has been shown to possess apoptosis-inducing activity
DAXX	may regulate apoptosis; interacts with Fas; in the nucleus, is a potent transcription repressor; associates with centromeres in G2 phase
DUSP22	dual specificity phosphatase 22; A MAPK phosphatase that may be a tumor suppressor
EDARADD	a death domain-containing protein that acts as an adaptor to link EDAR to downstream signaling pathways (TNF-receptor associated)
ELMO2	interacts with the dedicator of cyto-kinesis 1 protein; phagocytosis of apoptotic cells
ELMO3	The protein encoded by this gene is similar to a C. elegans protein that functions in phagocytosis of apoptotic cells and in cell migration
FAF1	Fas associated factor 1; binds to FAS antigen and can initiate apoptosis or enhance apoptosis initiated through FAS antigen
GRB10	a growth factor receptor-binding protein; overexpression inhibits tyrosine kinase activity leading to growth suppression
GSTM1	a glutathione S-transferase; belongs to the mu class; functions in the detoxification of electrophilic compounds, including carcinogens
MAGI3	localize to tight junctions; possibly involved in tumor suppression; HPV E6 proteins target MAGI-3 for degradation
NCKAP1	NCK-associated protein 1 ;Found to induce apoptosis in neuronal cells
NMI	interacts with NMYC and CMYC (two members of the oncogene Myc family), and other TFs, and STATs; may prevent tumor growth
PDCD2	programmed cell death 2; expression repressed by BCL6 as seen in certain cancers
PROS1	a plasma protein; cofactor for activated protein C (for anticoagulation); also stimulates phagocytosis of apoptotic cells
RBL2	retinoblastoma-like 2; possible tumor suppressor functions
RTN4	reticulons; associated with ER; a potent neurite outgrowth inhibitor, may block the regeneration of the CNS
SIAH1	an E3 ligase; involved in ubiquitination and proteasome-mediated degradation of specific proteins; implicated in induction of apoptosis
STAT1	a member of the STAT protein family; induces apoptosis in response to IFN-γ and TNF-α
TAIP-2	cysteine-serine-rich nuclear protein 3; possible positive regulation of apoptosis; positive regulation of transcription
TIAL1	an RNA-binding protein; represses cyto c biosynthesis during stress; induces DNA fragmentation in permeabilized cells
TNFRSF11B	an osteoblast-secreted decoy receptor that functions as a negative regulator of bone resorption; inhibits osteoclastogenesis
TRIP	interacts with TRAF2, inhibits TRAF2-mediated nuclear factor kappa-B, subunit 1 activation required for protection against apoptosis
ZNF346	a nucleolar, zinc finger protein that binds to dsRNA or RNA/DNA hybrids; expression potently induces apoptosis in murine fibroblast cells
p53 and p53 associated genes
MDM2	Overexpression of this gene can result in excessive inactivation of tumor protein p53; functions as an E3 ubiquitin ligase
PCBP4	This gene is induced by the p53; can suppress cell proliferation by inducing apoptosis and cell cycle arrest in G(2)-M.
UNC5D	unc-5 homolog D; amplifies p53-dependent apoptotic response
DNA Repair, DNA metabollic process, or Response to DNA damage
ERCC2	involved in transcription-coupled nucleotide excision repair; defects in gene may lead to cancer
RAD17	recruits the RAD1-RAD9-HUS1 onto chromatin after DNA damage; phosphorylation promotes the DNA-damage-induced cell cycle G2 arrest
RAD23B	involved in the nucleotide excision repair; possible role in DNA damage recognition in base excision repair
RAD51	in a complex other RAD51 proteins & XRCC2 to catalyze homologous pairing between ss- & dsDNA; a role in recombinational repair of DNA
SETX	contains a DNA/RNA helicase domain & may be involved in both DNA & RNA processing; involved in DNA repair.
XRCC4	with DNA ligase IV & DNA protein kinase, repairs dsDNA breaks by non-homologous end joining & the completion of V(D)J recombination
XRCC5	the DNA-binding component of the DNA-dependent protein kinase & associates with XRCC4 and DNA ligase
Induction of Apoptosis by Extraceullar Signals
DEDD2	role in death receptor-induced apoptosis & targets CASP8 & CASP10 to the nucleus; degrades intermediate filaments during apoptosis
Anti-apoptosis
ANGPTL4	an angioprotein involved in regulating glucose homeostasis, lipid metabolism, and insulin sensitivity; pro-survival in endothelial cells
APLP1	a membrane-associated glycoprotein that is cleaved by secretases & may act as transcriptional activator; ↑ in tumors
ATG12	involved in autophagy, which is a process of bulk protein degradation through delivery to lysosomes; provides nutrients through recycling
BAG4	associates TNFR1 and death receptor-3 to negatively regulate downstream death signaling
CFLAR	CASP8 and FADD-like apoptosis regulator; aka FLIP; interact with FADD & FLICE; inhibits apoptosis via human death receptors
CSE1L	binds strongly to importin-alpha; highly expressed in tumor cell lines and may play a role in inhibiting TNF-mediated cell death
EDIL3	an integrin ligand; mediates angiogenesis; acts as an angiogenic factor in the context of tumor formation; accelerates tumor growth
FAIM	Fas apoptotic inhibitory molecule; pro-survival; mediates Fas resistance produced by surface Ig engagement in B cells
FAIM3	Fas apoptotic inhibitory molecule 3; inhibits caspase-8 processing
FXR1	an RNA binding protein; interacts with FMR1 and FXR2; associate with polyribosomes; overexpressed in squamous cell carcinomas.
GAS6	a gamma-carboxyglutamic acid (Gla)-containing protein; may stimulate cell proliferation; may play a role in thrombosis
GSTO1	GST, omega class; shown to translocate to the nucleus in progression of cancer cells in esophogeal adenocarcinoma
MAEA	mediates attachment of erythroblasts to MΦ to promote terminal maturation & enucleation of erythroblasts by suppressing apoptosis
MCL1	The alternatively spliced longer gene product (isoform 1) enhances cell survival by inhibiting apoptosis
PEA15	a death effector domain (DED)-containing protein; inhibits both TNFRSF6- and TNFRSF1A-mediated CASP8 activity & apoptosis.
RPL13A	encodes a ribosomal protein that is a component of the 60S subunit; in the L13P family of ribosomal proteins; located in the cytoplasm
SPHK2	upregulates sphingosine-1-phosphate (SPP), which has diverse biological functions to regulate proliferation and survival
SPOP	recruits DAXX to Cul3 to promote degradation of Daxx
TEGT	a Bax inhibitor; resides in ER; regulates calcium homeostasis
TNFAIP3	aka A20; inhibits TNF-alpha-induced apoptosis by inhibiting caspase-8 cleavage; shown to act with TAX1BP1
TNFAIP8	tumor necrosis factor, alpha-induced protein 8; inhibits the activated form of caspase-8 (which inhibits BID and casp3)
TNFRSF12A	functions, in part, through the NF-ĸB pathway to up-regulate BCL-XL & BCL-W expression for malignant cell survival
TPT1	tumor protein, prosurvival, interacts w/ MCL1, others; involved in calcium binding and microtubule stabilization
TRAF4	unlike other TRAFs, does not bind TNFR1, TNFR2, Fas or CD40; upregulated in tumors (also unique); may be involved in cell migration
YWHAH	in 14-3-3 family; 14-3-3 binds to Bad to prevent Bad from translocating to the mitochondria to displace Bcl-xL
YWHAZ	in 14-3-3 family; interacts with IRS1 protein, suggesting a role in regulating insulin sensitivity
Cell Cycle Progression
CDC37	a molecular chaperone in cell signal transduction; with Hsp90 associates with IKK (during NF-ĸB activation) & Akt (prosurvival)
CUL2	a negative regulator of the cell cycle (causes arrest); required for programmed transitions from the G1 to GO phase or apoptotic pathway
E2F3	E2F transcription factor 3; role in cell cycle control; a target of DNA tumor viruses; binds pRB in a cell-cycle dependent manner; ↑in cancer
MCM4	member of mini-chromosome maintenance protein complex; phosphorylated by CDC2 kinase to reduce the DNA helicase activity
MCM6	part of MCM complex; with MCM2, 4 and 7 proteins, has DNA helicase activity, and may act as a DNA unwinding enzyme
MKI67	a nuclear protein that is associated with and may be necessary for cellular proliferation; increased in cancer/tumors
PPP2R1B	β isoform of the constant regulatory subunit A of protein phosphatase 2, which negatively controls cell growth; ↑ in tumors/cancers
PTPN6	protein tyrosine phosphatase (PTP) family; signaling molecule that regulates cell growth, differentiation, mitotic cycle
SPATA4	may accelerate S to G2 phase transition in MCF7 cells; may be a testis-specific apoptosis candidate oncogene
TFDP2	E2F dimerization partner 2; modulates the function of E2F in cell cycle regulation and oncogenesis
THOC1	in the transcription/export complex; regulates transcriptional elongation by linking RNA polymerase II with RNA processing factors
Cell Adhesion, structure, or extracellular matrix
ABI2	may control actin polymerization in protrusions; potential regulator of motility; implicated in Rac-dependent cytoskeletal reorganization
ANK1	key roles in cell motility, activation, proliferation, contact and the maintenance of specialized membrane domains
ANK3	link integral membrane proteins to spectrin-actin cytoskeleton; roles in cell motility, activation, proliferation, & contact
CELSR1	part of the cadherin superfamily; located at the plasma membrane; involved in contact-mediated communication; neural-specific
CELSR2	part of the cadherin superfamily; located at the plasma membrane; involved in contact-mediated communication
EMR2	Cell attachment; TM7 receptor family expressed predominantly by cells of the immune system
FBLN5	promotes adhesion of endothelial cells through interaction of integrins and the RGD motif; may play a role in vascular development
HSPG2	Heparan sulfate proteoglycan; a major component of basement membranes,; may stabilize other molecules; involved in cell adhesion
MATN3	thought to be involved in the formation of filamentous networks in the extracellular matrices of various tissues
NF-kB Pathway
IKBKG	encodes the regulatory subunit of the IKK complex to activates NF-kappaB -- for inflammation, immunity, cell survival, & other pathways
NFKB2	nuclear factor of kappa light polypeptide gene enhancer in B-cells 2 (p49/p100)
NFKBIA	NF-kappaB activation inhibitor (traps NF-ĸB in cytoplasm)
RELA	the p65 unit of the NF-ĸB heterodimer
Akt Pathway
BECN1	associates with Bcl-2; prosurvival; may be required for autophagy
TNC	tenascin C; TnC-mediated adhesion can promote cell survival through Akt in human chondrosarcoma cells
TGF-beta Pathway
LTBP2	TGF-beta binding protein; a member of the TGF-beta latent complex; a structural component of microfibrils; and a role in cell adhesion
SULF1	a heparan sulfate 6-O-endosulfatase; a TGF-beta1-responsive gene both; possibly a negative regulator of TGF-beta1-induced fibrogenesis
Ras/Rho/Rac or GTPases
ARHGEF6	Rac/Cdc42 guanine nucleotide exchange factor (GEF) 6; activate the Ras-like family of Rho proteins by exchanging bound GDP for GTP
CTNNAL1	may modulate Rho pathway signaling in vivo by providing a scaffold for the Lbc Rho guanine nucleotide exchange factor
ELMO1	Activates Rac-1, which also occurs in Shigella infection
GRB2	binds the epidermal growth factor receptor; has SH2/SH3 domains; involved in Ras signaling; may promoter tumor growth
RHOB	Ras homolog gene family, member B; tumor suppressor; negative regulator of Ras signaling pathways
p38/JNK Pathway
GADD45A	↑ with DNA damage; mediates activation of the p38/JNK pathway via MTK1/MEKK4 kinase; interacts with PCNA to prevent cell growth
JUN	c-jun; oncogene; interacts directly DNA sequences to regulate gene expression (transcriptional activation); overexpressed in cancers
pRB Pathway
JARID1A	aka RBBP2; binds with pRB for tumor suppressive functions; may interact with rhombotin-2
Complement or Immune Response
CARD14	belongs to MAGUK & CARD families; when expressed in cells activated NF-κB & induced the phosphorylation of Bcl10
CARD15	aka NOD2; involved in immune response to intracellular bacterial LPS by recognizing the muramyl dipeptide (MDP) & activates NFKB
CARD8	acts as an adaptor molecule that inhibit NFKB activation, & activate CASP1-dependent IL1B secretion and apoptosis; in the inflammasome
CD14	a surface protein expressed on monocytes/macrophages; binds LPS (triggers inflammation) & apoptotic cells (for phagocytosis)
CD2	expressed on T & NK cells; binds with CD58 on epithelial cells, leading to IL-8 synthesis and TNFα release
CD97	a receptor on surface of activated leukocytes involved in cell adhesion & signaling processes early after leukocyte activation; ↑ in tumors
GULP1	adaptor protein required for engulfment of apoptotic cells by phagocytes; clearance of apoptotic cells is critical during inflammation
KNG1	plays role in assembly of the plasma kallikrein; anti-adhesive properties in vitronectin-dependent adhesion, which leads to apoptosis
Unknown
CLUL1	clusterin-like 1 (retinal); unknown
DNAJB13	belongs to the evolutionarily conserved DNAJ/HSP40 family of proteins; unknown (may inhibit human testis spermatogenesis apoptosis)
SEMA6A	sema domain, transmembrane domain (TM), and cytoplasmic domain, (semaphorin) 6A
TRIM37	tripartite motif (TRIM) family; The TRIM motif includes zinc-binding domains, a RING finger region, a B-box motif and a coiled-coil domain
38599::CG4618	Drosophila melanogaster gene CG4618; unknown

## Sheet: USTSvsWTSTS
USTS vs WTSTS
Mostly induced unless highlighted in green for repression
Caspases
CASP1	Cleaves & activates interleukin-1, a cytokine involved in the processes such as inflammation, septic shock, and wound healing
CASP2	permeabilizes mitochondria; activation occurs in a complex that contains PIDD, whose expression is induced by p53
CASP9	Initiator caspase that activates caspase-3
Caspase-3 Substrates
DCC	deleted in colorectal carcinoma protein; cleaved by caspase-3 & induces apoptosis
MCL1	The alternatively spliced shorter gene product (isoform 2) promotes apoptosis and is death-induced; cleaved by caspase-3
Interaction with caspases
APAF1	upon binding cytochrome c and dATP, this protein forms the apoptosome; binds & activates caspase-9
BIRC2	aka cIAP1; inhibits apoptosis by binding to TRAF1 & TRAF2; binds but does not inhibit caspases; degrades Smac/DIABLO
CRADD	recruits caspase 2 to the cell death signal complex that includes TNFR1A, RIP kinase, and other CARD domain-containing proteins
NALP1	Interacts strongly with caspase 2 and weakly with caspase 9. Overexpression induces apoptosis in cells
NALP1	Interacts strongly with caspase 2 and weakly with caspase 9. Overexpression induces apoptosis in cells
NALP12	Implicated in the activation of proinflammatory caspases (e.g., CASP1) via their involvement inflammasomes
Localized or targeted to the mitochondria
BAX	interacts with, & ↑ the opening of, VDAC, which leads to the loss in membrane potential & release of cytochrome c; regulated by p53
BCL2	an integral outer mitochondrial membrane protein that blocks apoptotic death
BCL2L1	aka Bcl-xL; located at the outer mitochondrial membrane; regulates VDAC opening; anti-apoptotic
BCL2L11	apoptosis facilitator; binds Bcl-2 and is induced by the transcription factor foxO3a
BCL2L2	localized to the outer mitochondrial membrane; inhibits Bad, Bax, and Bik; expression induced by Akt
BID	heterodimerizes with either agonist BAX or antagonist BCL2; mediates mitochondrial damage induced by caspase-8 (CASP8)
BNIP3L	targeted to the mitochondria for cyto c release; interacts with Bcl-2 & Bcl-xL (both prosurvival); adenoviral protein E1B inhibits
BOK	localizes to the mitochondria & induces cytochrome c release upon DNA damage & subsequent p53 induction
CYCS	cytochrome c, a component of the electron transport chain in mitochondria; also involved in initiation of apoptosis
DIABLO	Encodes an inhibitor of apoptosis protein (IAP)-binding protein; released from mitochondria
DNAJA3	maintenance of mitochondrial integrity
GLRX2	a mitochondrial oxidoreductase; prosurvival through PI-3-kinase-Akt signaling pathway; involved in activation NF-ĸB & Bcl-2
HTRA2	localized to mitochondrial inner membrane; inhibits XIAP when releaseed with cyto c; also localizes to ER & nucleus
MAL	a highly hydrophobic integral membrane protein; shown to induce cytochrome c release by interacting with mitochondria
MGST1	catalyzes the conjugation of glutathione to electrophiles; localized to the ER & mitochrondria to protect from oxidative stress
MTCH1	has two proapoptotic isoforms, both of which are imported into the mitochondrial OM ; induces cytochrome c release
OPA1	A component of the mitochondrial network; a major organizer of the mitochondrial inner membrane; loss causes apoptosis
PRODH	A mitochondrial proline dehydrogenase which catalyzes the first step in proline catabolism; pro-apoptotic
YME1L1	localized in the mitochondria; may play a role in mitochondrial protein metabolism & may be involved in mitochondrial pathologies
Pro-apoptotic genes
ACIN1	not involved in DNA condensation; a role in internucleosomal DNA cleavage during apoptosis; phosphorylation inhibits
ALOX15B	a lipoxygenase; decreased in cancer/tumors;
AMID	significant homology to NADH oxidoreductases and the apoptosis-inducing factor PDCD8/AIF. Overexpression induces apoptosis
APOE	Possibly pro-apoptotic; Apolipoprotein E, essential for the normal catabolism of triglyceride-rich lipoprotein constituents
APP	amyloid beta (A4) precursor protein; pro-apoptotic, but most observations w/ neurons
AXUD1	localizes to the nucleus; induced in response to elevated levels of axin; possible tumor suppressor function
BCAP31	a transmembrane protein of the ER; cleaved by casp8, inducing mitochondrial fission through ER calcium signals, enhancing cyto c release
DAXX	may regulate apoptosis; interacts with Fas; in the nucleus, is a potent transcription repressor; associates with centromeres in G2 phase
DBC1	deleted in bladder cancer 1; possible tumor suppressor functions
DIDO1	a cytoplasmic protein that translocates to the nucleus upon apoptotic signal activation (in mice); upregulated by apoptotic signals
DNASE1L3	hydrolyzes DNA, is not inhibited by actin, and mediates the breakdown of DNA during apoptosis
DUSP22	dual specificity phosphatase 22; A MAPK phosphatase that may be tumor suppressors
EDARADD	a death domain-containing protein that acts as an adaptor to link EDAR to downstream signaling pathways (TNF-receptor associated)
ELMO2	interacts with the dedicator of cyto-kinesis 1 protein; phagocytosis of apoptotic cells
ELMO3	The protein encoded by this gene is similar to a C. elegans protein that functions in phagocytosis of apoptotic cells and in cell migration
FOXO3A	in the forkhead family of TFs; inhibited by Akt; when activated, translocates to the nucleus & induces cell death genes (e.g. Fas ligand)
GRB10	a growth factor receptor-binding protein; overexpression inhibits tyrosine kinase activity leading to growth suppression
NCKAP1	NCK-associated protein 1 ;Found to induce apoptosis in neuronal cells
NGFRAP1	mediates apoptosis in response to nerve growth factor by interacting with the death domain of neurotrophin receptor p75NTR
PDCD1	in Ig superfamily; induced in the thymus when anti-CD3 Abs are injected & large numbers of thymocytes undergo apoptosis (in mice)
PDCD4	localized to the nucleus in proliferating cells; expression modulated by cytokines in NK and T cells; possible tumor suppressor
PPP1R15A	GADD34; increased following stressful growth arrest conditions & treatment w/ DNA-damaging agents; response is correlated w/ apoptosis
RTN4	reticulons; associated with ER; a potent neurite outgrowth inhibitor, may block the regeneration of the CNS
SIAH1	an E3 ligase; involved in ubiquitination and proteasome-mediated degradation of specific proteins; implicated in induction of apoptosis
STAT1	a member of the STAT protein family; induces apoptosis in response to IFN-γ and TNF-α
TAIP-2	cysteine-serine-rich nuclear protein 3; possible positive regulation of apoptosis; positive regulation of transcription
TIA1	possesses nucleolytic activity against CTL cells; possibly pro- apoptotic as it induces DNA fragmentation in CTL targets
TIAL1	an RNA-binding protein; represses cyto c biosynthesis during stress; induces DNA fragmentation in permeabilized cells
TRAF3	component of the LTβR signaling complex, which inhibits NF-ĸB activation & induces cell death; target of EBV LMP1 protein
TRAF6	activates NF-κB, p38, & JNK; binds to active caspase-8 upon TCR stimulation and facilitates its movement into lipid rafts
TRIP	interacts with TRAF2, inhibits TRAF2-mediated nuclear factor kappa-B, subunit 1 activation required for protection against apoptosis
ZNF346	a nucleolar, zinc finger protein that binds to dsRNA or RNA/DNA hybrids; expression potently induces apoptosis in murine fibroblast cells
p53 and p53 associated genes
CUL4A	functions as an E3 ligase & with MDM2, contributes to p53 degradation; assists in nucleotide excision repair in a complex with DDB
ENC1	a p53-induced gene; encodes an actin binding protein
ENC1	a p53-induced gene; encodes an actin binding protein
LITAF	LPS-induced TNFα factor = a DNA-binding protein & can mediate TNFα expression by direct binding to TNFα promoter; induced by p53
LRDD	interacts FADD & MADD; may function as an adaptor protein in cell death-related signaling processes; a p53 effector (induces apoptosis)
MDM2	Overexpression of this gene can result in excessive inactivation of tumor protein p53; functions as an E3 ubiquitin ligase
MDM4	contains a RING finger domain & a putative nuclear localization signal; interacts with p53 (stabilizes to counteract MDM2)
NEDD8	similar to ubiquitin; conjugated to p53 via MDM2, thereby inhibiting the transcriptional activity of p53
P53AIP1	p53-regulated apoptosis-inducing protein 1; p53AIP1 regulates the mitochondrial apoptotic pathway
PPP2CA	the phosphatase 2A catalytic subunit; inhibits cell growth & activates p53 & p21 (p53-responsive); overexpression leads to G2/M arrest
PSEN2	presenilin 2; triggers apoptosis via p53, which also down-regulates the anti-apoptotic presenilin 1
PTGES	glutathione-dependent prostaglandin E synthase; induced by p53, and may be involved in TP53 induced apoptosis.
TP53BP2	a member of the ASPP (apoptosis-stimulating protein of p53) family of p53 interacting proteins
TP73L	aka tumor protein p63; homolog to p53
DNA Repair, DNA metabollic process, or Response to DNA damage
ERCC2	involved in transcription-coupled nucleotide excision repair; defects in gene may lead to cancer
ERCC3	ATP-dependent DNA helicase; functions in nucleotide excision repair; also is the 89 kDa subunit of TF2 to function in class II transcription
ID1	helix-loop-helix protein; forms heterodimers w/ TFs - can inhibit DNA binding and transc. activation; role in cell growth & differentiation
PCNA	proliferating cell nuclear antigen; ↑ processivity of leading strand synthesis during DNA rep; involved in RAD6-dependent DNA repair
PPP2R1A	protein phosphatase 2 (formerly 2A), regulatory subunit A , alpha isoform; implicated in the negative control of cell growth and division
SETX	contains a DNA/RNA helicase domain & may be involved in both DNA & RNA processing; involved in DNA repair.
SIRT1	sirtuin protein; repair of DNA breaks; deacetylates the DNA repair factor Ku70, which sequesters Bax away from mitochondria; inhibits p53
XRCC1	Involved in repair of DNA single-strand breaks due to ionizing radiation & alkylating agents
XRCC3	RecA/Rad51-related protein family; participates in homologous recombination to maintain chromosome stability & repair DNA damage
Induction of Apoptosis by Extraceullar Signals
ADORA1	an adenosine receptor that belongs to the G-protein coupled receptor 1 family; type A1 receptors inhibit adenylyl cyclase
ADRA1A	Alpha-1-adrenergic receptors (alpha-1-ARs); activate mitogenic responses and regulate growth and proliferation of many cells
CD38	"ADP-ribosylation of CD38 can induce apoptosis in CD38-expressing cells"; functions as an ADP-ribosyl cyclase cADPR hydrolase
Anti-apoptosis
ATG12	involved in autophagy, which is a process of bulk protein degradation through delivery to lysosomes; provides nutrients through recycling
CFLAR	CASP8 and FADD-like apoptosis regulator; aka FLIP; interact with FADD & FLICE; inhibits apoptosis via human death receptors
EDIL3	an integrin ligand; mediates angiogenesis; acts as an angiogenic factor in the context of tumor formation; accelerates tumor growth
FAIM2	inhibits fas-induced apoptosis; may interact with proteins of Bcl-2 family
FXR1	an RNA binding protein; interacts with FMR1 and FXR2; associate with polyribosomes; overexpressed in squamous cell carcinomas.
GAS6	a gamma-carboxyglutamic acid (Gla)-containing protein; may stimulate cell proliferation; may play a role in thrombosis
GSR	Malignant lung tumors (squamous cell carcinoma and adenocarcinoma) had increased activity of this enzyme
GSTO1	GST, omega class; shown to translocate to the nucleus in progression of cancer cells in esophogeal adenocarcinoma
IER3	protection of cells from Fas- or TNF-alpha-induced apoptosis; involved in ERK survival and ERK activation
MAEA	mediates attachment of erythroblasts to MΦ to promote terminal maturation & enucleation of erythroblasts by suppressing apoptosis
MCL1	The alternatively spliced longer gene product (isoform 1) enhances cell survival by inhibiting apoptosis
NPM1	nucleolar protein; shuttles to cytoplasm; multiple functions - ribosomal protein assembly & transport, regulation of tumor suppressor ARF
PDE1B	possibly pro-survival - inhibition induced apoptosis; PDE1B2 plays a role in differentiated macrophages by regulating cGMP levels
PEA15	a death effector domain (DED)-containing protein; inhibits both TNFRSF6- and TNFRSF1A-mediated CASP8 activity & apoptosis.
PRLR	prolactin receptor; induced in cancer/tumors; prolactin is a growth factor that stimulates Jak2, Stat5, & Erk1/2
RPL13A	encodes a ribosomal protein that is a component of the 60S subunit; in the L13P family of ribosomal proteins; located in the cytoplasm
SON	SON DNA binding protein; may also be involved in protecting cells from apoptosis and in pre-mRNA splicing
SPHK2	sphingosine kinase 2; acts as a second messenger to regulate proliferation and survival
TNFAIP3	aka A20; inhibits TNF-alpha-induced apoptosis by inhibiting caspase-8 cleavage; shown to act with TAX1BP1
TNFRSF12A	activates NFĸB signaling pathway & this upregulates BCL-XL and BCL-W expression in malignant glioblastoma cells
TPT1	tumor protein, prosurvival, interacts w/ MCL1, others; involved in calcium binding and microtubule stabilization
TRAF2	associates with TRAF1 to interacts with IAPs; interacts with TRADD to ensure recruitment of IAPs for direct inhibition of caspases
TRAF4	unlike other TRAFs, does not bind TNFR1, TNFR2, Fas or CD40; upregulated in tumors (also unique); may be involved in cell migration
YWHAZ	in 14-3-3 family; interacts with IRS1 protein, suggesting a role in regulating insulin sensitivity
Cell Cycle Progression
APPBP1	aka NEDD8 activating enzyme E1 subunit 1; required for cell cycle progression through the S/M checkpoint
CUL1	cell cycle arrest; required for G1 to G0 transition or apoptosis pathway
CUL3	component of a ubiquitin E3 ligase that is essential for mitotic division; ubiquitinates DAXX with SPOP (the adaptor protein)
DDX41	DEAD (Asp-Glu-Ala-Asp) box polypeptide 41; putative RNA helicase
ESPL1	separase; separates sister chromatids by cleaving cohesin Rad21 during the metaphase-to-anaphase transition; may be an oncogene
FOSL2	encode leucine zipper proteins that can dimerize with proteins of the JUN family, thereby forming the TF complex AP-1; ↑ in tumors
MCM5	MCM family of chromatin-binding proteins; ↑ G0 to G1/S phase transition of the cell cycle; interacts with Stat1 for transc. activation
MCM6	part of MCM complex; with MCM2, 4 and 7 proteins, has DNA helicase activity, and may act as a DNA unwinding enzyme
MTL5	metallothionein-like protein; may play a role in regulation of cell growth & differentiation; may be important for meiosis of germ cells
MYBL2	a TF involved in cell cycle progression; activates cell division cycle 2, cyclin D1, and insulin-like growth factor-binding protein 5 genes
PIN1	encodes an essential nuclear peptidylprolyl cis-trans isomerase involved in regulation of mitosis; depletion induces apoptosis
PTPN6	protein tyrosine phosphatase (PTP) family; signaling molecule that regulates cell growth, differentiation, mitotic cycle
TFDP1	transcription factor; associates with E2F; controls transcriptional activity of genes involved in cell cycle progression from G1 to S phase
TFDP2	E2F dimerization partner 2; modulates the function of E2F in cell cycle regulation and oncogenesis
THOC1	in the transcription/export complex; regulates transcriptional elongation by linking RNA polymerase II with RNA processing factors
Cell Adhesion, structure, or extracellular matrix
ABI2	may control actin polymerization in protrusions; potential regulator of motility; implicated in Rac-dependent cytoskeletal reorganization
ANK3	link integral membrane proteins to spectrin-actin cytoskeleton; roles in cell motility, activation, proliferation, & contact
EMP1	adhesion molecule, possibly associates with EGF
EMR1	resembles G protein-coupled hormone receptors (7TM receptors); has six EGF-like modules; possible adhesive properties
HSPG2	Heparan sulfate proteoglycan; a major component of basement membranes,; may stabilize other molecules; involved in cell adhesion
MATN2	in family involved in the formation of filamentous networks in the ECM of tissues; binds collagen I, fibrillin-2, but unknown function
MATN3	thought to be involved in the formation of filamentous networks in the extracellular matrices of various tissues
NID2	found to be ubiquitous component of basement membrane zones underneath developing epithelia of most of the major organ systems
NF-kB Pathway
NFKB2	nuclear factor of kappa light polypeptide gene enhancer in B-cells 2 (p49/p100)
NFKBIA	NF-kappaB activation inhibitor (traps NF-ĸB in cytoplasm)
RELA	the p65 unit of the NF-ĸB heterodimer
Akt Pathway
TNC	tenascin C; TnC-mediated adhesion can promote cell survival through Akt in human chondrosarcoma cells
TGF-beta Pathway
LTBP3	latent transforming growth factor beta binding protein 3; activates TGF-beta and localizes to the ECM
MYO18A	aka TIAF1; induced by TGFβ; inhibits the cytotoxic effects of TNFα & overexpressed TNF receptor adaptors TRADD, FADD, and RIP
SULF1	a heparan sulfate 6-O-endosulfatase; a TGF-beta1-responsive gene both; possibly a negative regulator of TGF-beta1-induced fibrogenesis
Ras/Rho/Rac or GTPases
ARHGEF6	Rac/Cdc42 guanine nucleotide exchange factor (GEF) 6; activate the Ras-like family of Rho proteins by exchanging bound GDP for GTP
ELMO1	Activates Rac-1, which also occurs in Shigella infection
GRB2	binds the epidermal growth factor receptor; has SH2/SH3 domains; involved in Ras signaling; may promoter tumor growth
RHOB	Ras homolog gene family, member B; tumor suppressor; negative regulator of Ras signaling pathways
SIPA1	a mitogen induced GTPase activating protein (GAP) with activity for Ras-related regulatory proteins Rap1 and Rap2
p38/JNK Pathway
GADD45A	↑ with DNA damage; mediates activation of the p38/JNK pathway via MTK1/MEKK4 kinase; interacts with PCNA to prevent cell growth
JUN	c-jun; oncogene; interacts directly DNA sequences to regulate gene expression (transcriptional activation); overexpressed in cancers
JUND	member of the JUN family; a component of the AP1 TF complex; proposed to protect cells from p53-dependent senescence & apoptosis
pRB Pathway
JARID1A	aka RBBP2; binds with pRB for tumor suppressive functions; may interact with rhombotin-2
RBBP4	involved in chromatin remodeling & transcriptional repression associated with histone deacetylation; binds directly to pRB
RBBP5	a ubiquitously expressed nuclear protein; binds pRB, which regulates cell proliferation
RBBP6	binds to underphosphorylated but not phosphorylated pRB; also binds p53; blocks suppression of adenoviral E1A protein
SERPINB2	SerpinB2 is a cell survival factor that modulates pRb repression of proapoptotic signal transduction
Complement or Immune Response
C6	C6 is a component of complement cascade; part of the MAC
CARD14	belongs to MAGUK & CARD families; when expressed in cells activated NF-κB & induced the phosphorylation of Bcl10
CARD8	acts as an adaptor molecule that inhibit NFKB activation, & activate CASP1-dependent IL1B secretion and apoptosis; in the inflammasome
CIITA	located in the nucleus and acts as a positive regulator of MHC II gene transcription; upregulated by IFN-γ; downregulated in tumors
GULP1	adaptor protein required for engulfment of apoptotic cells by phagocytes; clearance of apoptotic cells is critical during inflammation
GZMH	expressed in NK cells; directly cleaves ICAD (for DNA fragmentation) & Bid (cyto c release) in target cells; important for pathogen clearance
LYZ	LYZ encodes human lysozyme, whose natural substrate is the bacterial cell wall peptidoglycan ; anti-microbia
SEMA4D	modifies CD40-CD40L B-cell signaling by augmenting B-cell aggregation and survival and down-regulating CD23 expression
Unknown
BCAP29	B-cell receptor-associated protein 29; unknown
CLUL1	clusterin-like 1 (retinal); unknown
DLL4	Drosophila delta gene homology; encodes Notch ligands, EGF repeats, and a transmembrane domain
ELMOD2	ELMO/CED-12 domain containing 2; unknown
HEG1	HEG homolog 1 (zebrafish); unknown
MMD2	monocyte to macrophage differentiation-associated 2; unknown
NME6	non-metastatic cells 6, protein expressed in (nucleoside-diphosphate kinase); unknown
SEMA6A	sema domain, transmembrane domain (TM), and cytoplasmic domain, (semaphorin) 6A
SLIT1	slit homolog 1 (Drosophila)
TRIM37	tripartite motif (TRIM) family; The TRIM motif includes zinc-binding domains, a RING finger region, a B-box motif and a coiled-coil domain
38597::CG4623	Dmel\CG4623; unknown

## Sheet: WTvsWTSTS
WT vs WTSTS
Mostly repressed unless highlighted in red for induction
Caspases
CASP10	Cleaves and activates caspases 3 and 7, and the protein itself is processed by caspase 8
CASP4	cleaves & activates its own precursor protein, as well as caspase 1 precursor; can interact with TRAF6, triggered by LPS
CASP6	processed by caspase-7, -8, & -10; cleaves laminin A; regulated by p53
Caspase-3 Substrates
DFFB	DNA fragmentation factor (DFF) B subunit; triggers both DNA fragmentation and chromatin condensation during apoptosis
MCL1	The alternatively spliced shorter gene product (isoform 2) promotes apoptosis and is death-induced; cleaved by caspase-3
TAX1BP1	Tax1 binding protein 1; inhibits TNF-alpha-induced apoptosis with A20; is cleaved by caspase-3, -6, & -7
Interaction with caspases
APAF1	upon binding cytochrome c and dATP, this protein forms the apoptosome; binds & activates caspase-9
NALP1	Interacts strongly with caspase 2 and weakly with caspase 9. Overexpression induces apoptosis in cells
NALP12	Implicated in the activation of proinflammatory caspases (e.g., CASP1) via their involvement inflammasomes
Localized or targeted to the mitochondria
BAX	interacts with, & ↑ the opening of, VDAC, which leads to the loss in membrane potential & release of cytochrome c; regulated by p53
BCL2L13	BCL2-like 13 (apoptosis facilitator); aka Bcl-Rambo; pro-apoptotic; induces cyto c release
OPA1	A component of the mitochondrial network; a major organizer of the mitochondrial inner membrane; loss causes apoptosis
OPA1	A component of the mitochondrial network; a major organizer of the mitochondrial inner membrane; loss causes apoptosis
PRODH	A mitochondrial proline dehydrogenase which catalyzes the first step in proline catabolism; pro-apoptotic
VDAC1	a major mitochondrial outer-membrane transporter; role in energy production by controlling metabolite traffic
Pro-apoptotic genes
ACIN1	not involved in DNA condensation; a role in internucleosomal DNA cleavage during apoptosis; phosphorylation inhibits
CD2	Ligation of MHC-I together with CD2 augmented growth inhibition and enhanced the level of apoptosis
CIDEA	shown to activate apoptosis (mice); inhibited by the DNA fragmentation factor DFF45 but not by caspase inhibitors
DBC1	deleted in bladder cancer 1; possible tumor suppressor functions
ELMO2	interacts with the dedicator of cyto-kinesis 1 protein; phagocytosis of apoptotic cells
NOS2A	nitric oxide synthase 2A (inducible, hepatocytes); antimicrobial and antitumoral activities
RTN4	reticulons; associated with ER; a potent neurite outgrowth inhibitor, may block the regeneration of the CNS
TAIP-2	cysteine-serine-rich nuclear protein 3; possible positive regulation of apoptosis; positive regulation of transcription
TIAL1	an RNA-binding protein; represses cyto c biosynthesis during stress; induces DNA fragmentation in permeabilized cells
TRAF3	component of the LTβR signaling complex, which inhibits NF-ĸB activation & induces cell death; target of EBV LMP1 protein
UNC13B	expressed in the kidney; is upregulated by hyperglycemia, which increases the levels of diacylglycerol (induces apoptosis)
p53 and p53 associated genes
HDAC1	histone deacetylase 1; component of the histone deacetylase complex; it deacetylates/inactivates p53
LITAF	LPS-induced TNFα factor = a DNA-binding protein & can mediate TNFα expression by direct binding to TNFα promoter; induced by p53
P53AIP1	p53-regulated apoptosis-inducing protein 1; p53AIP1 regulates the mitochondrial apoptotic pathway
TP53BP2	a member of the ASPP (apoptosis-stimulating protein of p53) family of p53 interacting proteins
TP73L	aka tumor protein p63; homolog to p53
USP7	role in transcriptional regulation, DNA replication, & apoptosis; deubiquitinates p53 for p53 stabilization
DNA Repair, DNA metabollic process, or Response to DNA damage
APTX	aprataxin; may play a role in single-stranded DNA repair
ERCC2	involved in transcription-coupled nucleotide excision repair; defects in gene may lead to cancer
ERCC3	ATP-dependent DNA helicase; functions in nucleotide excision repair; also is the 89 kDa subunit of TF2 to function in class II transcription
PCNA	proliferating cell nuclear antigen; ↑ processivity of leading strand synthesis during DNA rep; involved in RAD6-dependent DNA repair
RAD23B	involved in the nucleotide excision repair; possible role in DNA damage recognition in base excision repair
XRCC5	the DNA-binding component of the DNA-dependent protein kinase & associates with XRCC4 and DNA ligase
Induction of Apoptosis by Extraceullar Signals
ADORA2A	Extracellular adenosine induces apoptosis by mitochondrial damage & caspase activation via A(2a) adenosine receptors
ADRA1A	Alpha-1-adrenergic receptors (alpha-1-ARs); activate mitogenic responses and regulate growth and proliferation of many cells
DEDD	a scaffold protein for death receptors that directs CASP3 to certain substrates & facilitates their ordered degradation during apoptosis
Anti-apoptosis
ATG12	involved in autophagy, which is a process of bulk protein degradation through delivery to lysosomes; provides nutrients through recycling
CGB	chorionic gonadotropin, beta polypeptide; may act as a tumor-stimulating growth factor
CGB5	chorionic gonadotropin, beta polypeptide 5; expressed in tumors/cancers
EFEMP1	EGF-containing fibulin-like extracellular matrix protein 1; upregulation is associated with pancreatic adenocarcinoma
GPX1	Glutathione peroxidase functions in the detoxification of hydrogen peroxide; protects from CD95-induced apoptosis in breast cancer cells
GSTA1	encodes a glutathione S-tranferase in the alpha class.; metabolizes bilirubin; protects cells from ROS & the products of peroxidation
MCL1	The alternatively spliced longer gene product (isoform 1) enhances cell survival by inhibiting apoptosis
POR	an ER membrane oxidoreductase; binds FAD and FMN, to allow it to donate electrons directly from NADPH to P450 enzymes
RPL13A	encodes a ribosomal protein that is a component of the 60S subunit; in the L13P family of ribosomal proteins; located in the cytoplasm
RPL13A	encodes a ribosomal protein that is a component of the 60S subunit; in the L13P family of ribosomal proteins; located in the cytoplasm
SPOP	recruits DAXX to Cul3 to promote degradation of Daxx
TEGT	a Bax inhibitor; resides in ER; regulates calcium homeostasis
YWHAZ	in 14-3-3 family; interacts with IRS1 protein, suggesting a role in regulating insulin sensitivity
Cell Cycle Progression
CDC37	a molecular chaperone in cell signal transduction; with Hsp90 associates with IKK (during NF-ĸB activation) & Akt (prosurvival)
CUL2	a negative regulator of the cell cycle (causes arrest); required for programmed transitions from the G1 to GO phase or apoptotic pathway
CUL3	component of a ubiquitin E3 ligase that is essential for mitotic division; ubiquitinates DAXX with SPOP (the adaptor protein)
DDX41	DEAD (Asp-Glu-Ala-Asp) box polypeptide 41; putative RNA helicase
DPF3	a tissue-specific anchor between histone acetylations as well as methylations and chromatin remodeling
HDAC3	has histone deacetylase activity & represses transcription; can also down-regulate p53 function
PTPN6	protein tyrosine phosphatase (PTP) family; signaling molecule that regulates cell growth, differentiation, mitotic cycle
TFDP1	transcription factor; associates with E2F; controls transcriptional activity of genes involved in cell cycle progression from G1 to S phase
TFDP2	E2F dimerization partner 2; modulates the function of E2F in cell cycle regulation and oncogenesis
Cell Adhesion, structure, or extracellular matrix
ANK3	link integral membrane proteins to spectrin-actin cytoskeleton; roles in cell motility, activation, proliferation, & contact
CELSR2	part of the cadherin superfamily; located at the plasma membrane; involved in contact-mediated communication; unknown
LIMS1	involved in integrin signaling; found in focal adhesion plaques; may play a role in integrin-mediated cell adhesion or spreading
NF-kB Pathway
CIAS1	interacts with apoptosis-associated speck-like protein containing a CARD; may function as an activator of NF-kappaB
IKBKG	encodes the regulatory subunit of the IKK complex to activate NF-kappaB -- for inflammation, immunity, cell survival, & other pathways
RELA	the p65 unit of the NF-ĸB heterodimer
pRB Pathway
SERPINB2	SerpinB2 is a cell survival factor that modulates pRb repression of proapoptotic signal transduction
Complement or Immune Response
CARD15	aka NOD2; involved in immune response to intracellular bacterial LPS by recognizing the muramyl dipeptide (MDP) & activates NFKB
KNG1	plays role in assembly of the plasma kallikrein; anti-adhesive properties in vitronectin-dependent adhesion, which leads to apoptosis
NOS2A	nitric oxide synthase 2A (inducible, hepatocytes); antimicrobial and antitumoral activities
Unknown
BZRAP1	benzodiazapine receptor (peripheral) associated protein 1; potential role as important molecular adaptors
NME5	non-metastatic cells 5, protein expressed in (nucleoside-diphosphate kinase); unknown
38599::CG4618	Drosophila melanogaster gene CG4618; unknown
38597::CG4623	Dmel\CG4623; unknown
38597::CG4623	Dmel\CG4623; unknown
